# Supplementary material for: Molecular basis for plasma membrane recruitment of PI4KA by EFR3
Source: Sci Adv. 2024 Dec 20;10(51):eadp6660. doi: 10.1126/sciadv.adp6660 (PMC11661448; doi:10.1126/sciadv.adp6660)
Supplement: Supplementary file 2 — Data S1 [file sciadv.adp6660_data_s1.zip]

Archive with 1 entries (1 files):
- adp6660_data_s1.xlsx
