# Supplementary material for: Molecular basis for plasma membrane recruitment of PI4KA by EFR3
Source: Sci Adv. 2024 Dec 20;10(51):eadp6660. doi: 10.1126/sciadv.adp6660 (PMC11661448; doi:10.1126/sciadv.adp6660)
Supplement: Supplementary file 2 — Data S1 [file sciadv.adp6660_data_s1.zip › adp6660_data_s1.xlsx]

## Sheet: PI4KA-EFR3A SEC (Fig 1)
Data corresponds to Figure 1B
	Absorbance at 280 nm			Absorbance at 280 nm			Absorbance at 280 nm
Volume(mL)	PI4KA complex		Volume(mL)	EFR3A		Volume(mL)	PI4KA complex-EFR3A
-0.254298	0.00616037		-0.253783	0.001243		-0.254289	0.00131319
-0.253715	0.00615779		-0.253201	0.00124105		-0.253706	0.0012875
-0.253133	0.00615772		-0.252618	0.00123957		-0.253124	0.00128285
-0.252551	0.00615597		-0.252036	0.00123995		-0.252541	0.00128047
-0.251968	0.00615936		-0.251454	0.00124085		-0.251959	0.00127769
-0.251386	0.00616406		-0.250871	0.00124067		-0.251376	0.00127697
-0.250803	0.00616413		-0.250289	0.00123867		-0.250794	0.00127884
-0.250221	0.00616465		-0.249706	0.0012343		-0.250211	0.00128544
-0.249639	0.00617042		-0.249124	0.00123601		-0.249629	0.00128665
-0.249056	0.00617835		-0.248542	0.00123743		-0.249046	0.00128993
-0.248474	0.00617959		-0.247959	0.0012378		-0.248464	0.00129031
-0.247891	0.00618305		-0.247377	0.00123699		-0.247881	0.00129253
-0.247309	0.00618847		-0.246794	0.00123715		-0.247299	0.0012949
-0.246727	0.00619022		-0.246212	0.00123637		-0.246717	0.00129264
-0.246144	0.00618657		-0.24563	0.00123577		-0.246134	0.00129377
-0.245562	0.00618479		-0.245047	0.00123502		-0.245552	0.00128983
-0.244979	0.00618241		-0.244465	0.00123576		-0.244969	0.00129101
-0.244397	0.00618301		-0.243883	0.00123702		-0.244387	0.00129023
-0.243815	0.00618296		-0.2433	0.00123691		-0.243804	0.00129058
-0.243232	0.00617974		-0.242718	0.00123622		-0.243222	0.00128702
-0.24265	0.00617821		-0.242135	0.00123734		-0.242639	0.00128929
-0.242067	0.00617347		-0.241553	0.00123692		-0.242057	0.0012919
-0.241485	0.00617299		-0.240971	0.00123674		-0.241474	0.00129235
-0.240903	0.00617486		-0.240388	0.00123648		-0.240892	0.00129236
-0.24032	0.00617555		-0.239806	0.00123785		-0.240309	0.00129444
-0.239738	0.00617722		-0.239223	0.00123718		-0.239727	0.00129444
-0.239155	0.00617673		-0.238641	0.00123693		-0.239144	0.00129477
-0.238573	0.0061722		-0.238059	0.00123693		-0.238562	0.00129501
-0.237991	0.00616952		-0.237476	0.00101298		-0.237979	0.00055267
-0.237408	0.00616077		-0.236894	0.00101172		-0.237397	0.00052434
-0.236826	0.00615646		-0.236312	0.0010125		-0.236814	0.00052468
-0.236243	0.00416013		-0.235729	0.00101201		-0.236232	0.00052674
-0.235661	1.4369e-06		-0.235147	0.00101149		-0.235649	0.00053
-0.235079	5.1941e-06		-0.234564	0.00101388		-0.235067	0.00053352
-0.234496	6.9738e-06		-0.233982	0.00101583		-0.234484	0.00053826
-0.233914	8.6744e-06		-0.2334	0.0010189		-0.233902	0.00054322
-0.233331	1.1061e-05		-0.232817	0.00102394		-0.23332	0.00054634
-0.232749	8.4964e-06		-0.232235	0.0010282		-0.232737	0.00055061
-0.232167	4.2647e-06		-0.231652	0.00103091		-0.232155	0.00055441
-0.231584	9.1622e-07		-0.23107	0.00103152		-0.231572	0.00055471
-0.231002	-5.801e-07		-0.230488	0.00103161		-0.23099	0.00055176
-0.230419	-2.735e-06		-0.229905	0.00102821		-0.230407	0.0005487
-0.229837	-1.016e-05		-0.229323	0.00102431		-0.229825	0.00054153
-0.229255	-1.897e-05		-0.22874	0.00102319		-0.229242	0.00053484
-0.228672	-2.882e-05		-0.228158	0.00102114		-0.22866	0.00053018
-0.22809	-4.51e-05		-0.227576	0.00102076		-0.228077	0.00052218
-0.227507	-5.976e-05		-0.226993	0.00101751		-0.227495	0.00051863
-0.226925	-5.686e-05		-0.226411	0.00101517		-0.226912	0.00051572
-0.226343	-1.917e-05		-0.225829	0.00101419		-0.22633	0.00051138
-0.22576	5.929e-05		-0.225246	0.00101037		-0.225747	0.00050723
-0.225178	0.00018185		-0.224664	0.0010087		-0.225165	0.00050388
-0.224595	0.00034684		-0.224081	0.00100738		-0.224582	0.000501
-0.224013	0.00055035		-0.223499	0.00100632		-0.224	0.00050009
-0.223431	0.00078834		-0.222917	0.0010026		-0.223417	0.00049713
-0.222848	0.00104952		-0.222334	0.00100016		-0.222835	0.00049379
-0.222266	0.0013195		-0.221752	0.00099747		-0.222252	0.00049483
-0.221683	0.00158841		-0.221169	0.00099311		-0.22167	0.00049211
-0.221101	0.00185059		-0.220587	0.00098981		-0.221088	0.00048999
-0.220519	0.00210693		-0.220005	0.00098809		-0.220505	0.00048709
-0.219936	0.00236239		-0.219422	0.00098731		-0.219923	0.00048648
-0.219354	0.00261031		-0.21884	0.00098878		-0.21934	0.0004843
-0.218772	0.00284922		-0.218258	0.00099007		-0.218758	0.00048306
-0.218189	0.00307971		-0.217675	0.00099083		-0.218175	0.00048252
-0.217607	0.00330736		-0.217093	0.00099246		-0.217593	0.00048407
-0.217024	0.00353427		-0.21651	0.00099395		-0.21701	0.00048493
-0.216442	0.00375812		-0.215928	0.00099551		-0.216428	0.00048848
-0.21586	0.0039766		-0.215346	0.00099848		-0.215845	0.00049147
-0.215277	0.00418862		-0.214763	0.00100219		-0.215263	0.00049428
-0.214695	0.00439524		-0.214181	0.00100753		-0.21468	0.00049681
-0.214112	0.0045953		-0.213598	0.00101161		-0.214098	0.0005001
-0.21353	0.00478571		-0.213016	0.00101663		-0.213515	0.00050615
-0.212948	0.00496623		-0.212434	0.0010239		-0.212933	0.00051394
-0.212365	0.00513479		-0.211851	0.00103092		-0.21235	0.0005245
-0.211783	0.00529364		-0.211269	0.00104367		-0.211768	0.00053311
-0.2112	0.00544807		-0.210687	0.00105934		-0.211185	0.00052149
-0.210618	0.00559652		-0.210104	0.0010671		-0.210603	0.00048728
-0.210036	0.00573931		-0.209522	0.00104499		-0.21002	0.00045269
-0.209453	0.00587665		-0.208939	0.00102219		-0.209438	0.0004224
-0.208871	0.0060033		-0.208357	0.00100184		-0.208855	0.00039055
-0.208288	0.00612805		-0.207775	0.00098139		-0.208273	0.0003564
-0.207706	0.00624315		-0.207192	0.00095586		-0.207691	0.00031936
-0.207124	0.00634271		-0.20661	0.00092864		-0.207108	0.00028595
-0.206541	0.00643611		-0.206027	0.0009013		-0.206526	0.00025624
-0.205959	0.00652482		-0.205445	0.0008774		-0.205943	0.00022975
-0.205376	0.00660503		-0.204863	0.00085488		-0.205361	0.00020136
-0.204794	0.00668036		-0.20428	0.00083286		-0.204778	0.00017514
-0.204212	0.00674696		-0.203698	0.00081145		-0.204196	0.00015298
-0.203629	0.0068122		-0.203115	0.00079329		-0.203613	0.0001314
-0.203047	0.00688231		-0.202533	0.00077765		-0.203031	0.00011175
-0.202464	0.00695279		-0.201951	0.00076475		-0.202448	9.8508e-05
-0.201882	0.00702157		-0.201368	0.00075411		-0.201866	8.8227e-05
-0.2013	0.00709415		-0.200786	0.00074622		-0.201283	7.7311e-05
-0.200717	0.00717775		-0.200204	0.0007423		-0.200701	7.0803e-05
-0.200135	0.00726681		-0.199621	0.00073713		-0.200118	6.5131e-05
-0.199552	0.00736272		-0.199039	0.0007335		-0.199536	6.0185e-05
-0.19897	0.0074675		-0.198456	0.00072958		-0.198953	5.7082e-05
-0.198388	0.00757911		-0.197874	0.00072683		-0.198371	5.167e-05
-0.197805	0.00768586		-0.197292	0.00072367		-0.197788	4.6193e-05
-0.197223	0.00777925		-0.196709	0.00072041		-0.197206	4.6341e-05
-0.19664	0.00784708		-0.196127	0.0007188		-0.196623	4.4802e-05
-0.196058	0.00789958		-0.195544	0.00071768		-0.196041	4.2133e-05
-0.195476	0.00792553		-0.194962	0.00071696		-0.195459	4.058e-05
-0.194893	0.00792022		-0.19438	0.00071593		-0.194876	3.8089e-05
-0.194311	0.00789532		-0.193797	0.00071704		-0.194294	3.8613e-05
-0.193728	0.00784817		-0.193215	0.00071885		-0.193711	3.6138e-05
-0.193146	0.00779508		-0.192633	0.00071879		-0.193129	3.4129e-05
-0.192564	0.0077446		-0.19205	0.00072091		-0.192546	3.3803e-05
-0.191981	0.00770153		-0.191468	0.00072417		-0.191964	3.4173e-05
-0.191399	0.00765777		-0.190885	0.00072401		-0.191381	3.3749e-05
-0.190816	0.00761324		-0.190303	0.00072264		-0.190799	3.2251e-05
-0.190234	0.00756804		-0.189721	0.00072137		-0.190216	3.3464e-05
-0.189652	0.00752313		-0.189138	0.0007206		-0.189634	3.1861e-05
-0.189069	0.00747519		-0.188556	0.00072054		-0.189051	3.1688e-05
-0.188487	0.00742814		-0.187973	0.00071987		-0.188469	3.0886e-05
-0.187904	0.00737013		-0.187391	0.00071846		-0.187886	2.8962e-05
-0.187322	0.00731233		-0.186809	0.00071772		-0.187304	2.7181e-05
-0.18674	0.00725442		-0.186226	0.00071727		-0.186721	2.4906e-05
-0.186157	0.0072023		-0.185644	0.0007153		-0.186139	2.3678e-05
-0.185575	0.0071537		-0.185062	0.00071329		-0.185556	2.2114e-05
-0.184992	0.00710297		-0.184479	0.00071188		-0.184974	2.1624e-05
-0.18441	0.00706115		-0.183897	0.0007078		-0.184391	1.7844e-05
-0.183828	0.00702417		-0.183314	0.00070367		-0.183809	1.2711e-05
-0.183245	0.00698089		-0.182732	0.00069858		-0.183226	5.9884e-06
-0.182663	0.00694215		-0.18215	0.0006909		-0.182644	0
-0.182081	0.00691222		-0.181567	0.00067919		-0.182062	1.137e-05
-0.181498	0.00687621		-0.180985	0.0006743		-0.181479	4.6348e-05
-0.180916	0.00685653		-0.180402	0.00069598		-0.180897	8.5011e-05
-0.180333	0.00683232		-0.17982	0.00072455		-0.180314	0.0001212
-0.179751	0.00681364		-0.179238	0.00075122		-0.179732	0.00015767
-0.179169	0.00680006		-0.178655	0.00077752		-0.179149	0.00019765
-0.178586	0.00678576		-0.178073	0.00080651		-0.178567	0.00023956
-0.178004	0.00677983		-0.17749	0.00083875		-0.177984	0.00027788
-0.177421	0.00678149		-0.176908	0.00087211		-0.177402	0.00031326
-0.176839	0.00678687		-0.176326	0.00090182		-0.176819	0.0003445
-0.176257	0.00679601		-0.175743	0.00092913		-0.176237	0.00037646
-0.175674	0.00680979		-0.175161	0.00095465		-0.175654	0.00040656
-0.175092	0.00682262		-0.174579	0.000978		-0.175072	0.00043649
-0.174509	0.00683073		-0.173996	0.00099994		-0.174489	0.00046382
-0.173927	0.00683854		-0.173414	0.00101942		-0.173907	0.00048998
-0.173345	0.00684545		-0.172831	0.00103992		-0.173324	0.00051345
-0.172762	0.00685289		-0.172249	0.00106101		-0.172742	0.00053612
-0.17218	0.00685663		-0.171667	0.00108174		-0.172159	0.00056081
-0.171597	0.006849		-0.171084	0.00110006		-0.171577	0.00058381
-0.171015	0.00683561		-0.170502	0.00111892		-0.170994	0.0006063
-0.170433	0.00681119		-0.169919	0.0011371		-0.170412	0.00062792
-0.16985	0.00678669		-0.169337	0.00115519		-0.16983	0.00064776
-0.169268	0.00675112		-0.168755	0.00117335		-0.169247	0.00067008
-0.168685	0.00671068		-0.168172	0.00119331		-0.168665	0.00069316
-0.168103	0.00665347		-0.16759	0.00121231		-0.168082	0.00071259
-0.167521	0.00658366		-0.167008	0.0012305		-0.1675	0.00073316
-0.166938	0.00648546		-0.166425	0.00124921		-0.166917	0.00075394
-0.166356	0.00636703		-0.165843	0.00126797		-0.166335	0.00077272
-0.165773	0.00623618		-0.16526	0.00128592		-0.165752	0.00079256
-0.165191	0.00608222		-0.164678	0.00130466		-0.16517	0.00080953
-0.164609	0.00592157		-0.164096	0.00132349		-0.164587	0.00082747
-0.164026	0.00574875		-0.163513	0.00134101		-0.164005	0.00084553
-0.163444	0.00557434		-0.162931	0.00135835		-0.163422	0.000861
-0.162861	0.00539097		-0.162348	0.00137584		-0.16284	0.00087784
-0.162279	0.00521802		-0.161766	0.0013945		-0.162257	0.00089556
-0.161697	0.00504129		-0.161184	0.00141497		-0.161675	0.00091137
-0.161114	0.00487186		-0.160601	0.00143308		-0.161092	0.00092577
-0.160532	0.00470463		-0.160019	0.00145237		-0.16051	0.00094109
-0.159949	0.00455085		-0.159436	0.0014707		-0.159927	0.00095634
-0.159367	0.00440484		-0.158854	0.00148712		-0.159345	0.00097203
-0.158785	0.00426897		-0.158272	0.00150579		-0.158762	0.00098928
-0.158202	0.00413594		-0.157689	0.00152665		-0.15818	0.00100598
-0.15762	0.00400977		-0.157107	0.00154289		-0.157597	0.00102012
-0.157037	0.00387369		-0.156525	0.00156041		-0.157015	0.00103592
-0.156455	0.00373862		-0.155942	0.00157773		-0.156433	0.00105141
-0.155873	0.00360882		-0.15536	0.00159471		-0.15585	0.00106513
-0.15529	0.0034763		-0.154777	0.00161356		-0.155268	0.00107878
-0.154708	0.00334575		-0.154195	0.00163238		-0.154685	0.00109066
-0.154125	0.00322214		-0.153613	0.00165321		-0.154103	0.00110456
-0.153543	0.00310635		-0.15303	0.0016716		-0.15352	0.00111815
-0.152961	0.00298682		-0.152448	0.00169013		-0.152938	0.00113333
-0.152378	0.00287416		-0.151865	0.00170878		-0.152355	0.00114471
-0.151796	0.00275546		-0.151283	0.00172812		-0.151773	0.00115813
-0.151213	0.0026406		-0.150701	0.00174769		-0.15119	0.00116902
-0.150631	0.00253281		-0.150118	0.00176667		-0.150608	0.00117913
-0.150049	0.00242682		-0.149536	0.00178727		-0.150025	0.00118881
-0.149466	0.00231932		-0.148954	0.0018073		-0.149443	0.00119793
-0.148884	0.0022154		-0.148371	0.00182773		-0.14886	0.00120799
-0.148301	0.00211366		-0.147789	0.00184634		-0.148278	0.00121654
-0.147719	0.00201474		-0.147206	0.00186607		-0.147695	0.00122627
-0.147137	0.00190863		-0.146624	0.00188506		-0.147113	0.00123532
-0.146554	0.00181635		-0.146042	0.00190203		-0.14653	0.00124301
-0.145972	0.00172834		-0.145459	0.00191725		-0.145948	0.00125054
-0.14539	0.00164403		-0.144877	0.00193459		-0.145365	0.00125846
-0.144807	0.00155106		-0.144294	0.00195375		-0.144783	0.00126528
-0.144225	0.00146447		-0.143712	0.00197183		-0.144201	0.00127223
-0.143642	0.00137754		-0.14313	0.00198921		-0.143618	0.00127971
-0.14306	0.00128458		-0.142547	0.00200542		-0.143036	0.00128534
-0.142478	0.00119801		-0.141965	0.00202253		-0.142453	0.00129167
-0.141895	0.00111119		-0.141383	0.00203911		-0.141871	0.00129742
-0.141313	0.00102408		-0.1408	0.00205498		-0.141288	0.00130097
-0.14073	0.00093369		-0.140218	0.00207167		-0.140706	0.00130512
-0.140148	0.00084669		-0.139635	0.00208799		-0.140123	0.00130854
-0.139566	0.00075904		-0.139053	0.0021028		-0.139541	0.0013127
-0.138983	0.00067463		-0.138471	0.00211686		-0.138958	0.00131659
-0.138401	0.00058655		-0.137888	0.00213194		-0.138376	0.00131889
-0.137818	0.00050596		-0.137306	0.00214613		-0.137793	0.00132102
-0.137236	0.00042386		-0.136723	0.00216023		-0.137211	0.00132244
-0.136654	0.00033414		-0.136141	0.00217467		-0.136628	0.00132429
-0.136071	0.00025034		-0.135559	0.00218859		-0.136046	0.00132654
-0.135489	0.00016628		-0.134976	0.00220162		-0.135463	0.0013288
-0.134906	8.4187e-05		-0.134394	0.00221592		-0.134881	0.001331
-0.134324	-3.566e-06		-0.133812	0.00222958		-0.134298	0.00133222
-0.133742	-9.52e-05		-0.133229	0.00224244		-0.133716	0.00133259
-0.133159	-0.000178		-0.132647	0.00225578		-0.133133	0.00133255
-0.132577	-0.0002585		-0.132064	0.00226796		-0.132551	0.00133338
-0.131994	-0.0003406		-0.131482	0.00227986		-0.131968	0.00133425
-0.131412	-0.0004254		-0.1309	0.00229111		-0.131386	0.00133612
-0.13083	-0.0005106		-0.130317	0.00230136		-0.130804	0.00133674
-0.130247	-0.0005914		-0.129735	0.0023139		-0.130221	0.0013364
-0.129665	-0.0006746		-0.129152	0.00232666		-0.129639	0.00133385
-0.129082	-0.0007546		-0.12857	0.00233606		-0.129056	0.00132954
-0.1285	-0.0008344		-0.127988	0.00234639		-0.128474	0.00132701
-0.127918	-0.000908		-0.127405	0.00235711		-0.127891	0.00132405
-0.127335	-0.0009867		-0.126823	0.00236717		-0.127309	0.00131808
-0.126753	-0.0010584		-0.12624	0.00237692		-0.126726	0.00131581
-0.12617	-0.0011336		-0.125658	0.00238641		-0.126144	0.00131357
-0.125588	-0.0012005		-0.125076	0.00239338		-0.125561	0.00131194
-0.125006	-0.0012727		-0.124493	0.00239938		-0.124979	0.00131031
-0.124423	-0.0013504		-0.123911	0.00240602		-0.124396	0.00130764
-0.123841	-0.0014268		-0.123329	0.00241289		-0.123814	0.00130337
-0.123258	-0.0015064		-0.122746	0.00241941		-0.123231	0.00129954
-0.122676	-0.0015807		-0.122164	0.00242454		-0.122649	0.00129451
-0.122094	-0.0016535		-0.121581	0.00242771		-0.122066	0.0012911
-0.121511	-0.0017241		-0.120999	0.00243061		-0.121484	0.00128715
-0.120929	-0.0017975		-0.120417	0.00243317		-0.120901	0.00128274
-0.120346	-0.0018593		-0.119834	0.00243534		-0.120319	0.00127976
-0.119764	-0.0019265		-0.119252	0.00243778		-0.119736	0.00127743
-0.119182	-0.001993		-0.118669	0.00244136		-0.119154	0.00127315
-0.118599	-0.00206		-0.118087	0.00244287		-0.118571	0.00126711
-0.118017	-0.0021183		-0.117505	0.00244339		-0.117989	0.00126232
-0.117434	-0.0021867		-0.116922	0.00244427		-0.117407	0.00126046
-0.116852	-0.0022624		-0.11634	0.002445		-0.116824	0.00125521
-0.11627	-0.0023228		-0.115758	0.00244281		-0.116242	0.00124805
-0.115687	-0.0023763		-0.115175	0.00244264		-0.115659	0.00124295
-0.115105	-0.0024395		-0.114593	0.00244259		-0.115077	0.0012388
-0.114522	-0.002498		-0.11401	0.00244064		-0.114494	0.00123385
-0.11394	-0.0025543		-0.113428	0.00243961		-0.113912	0.00122878
-0.113358	-0.0026146		-0.112846	0.002438		-0.113329	0.00122246
-0.112775	-0.0026765		-0.112263	0.00243496		-0.112747	0.00121799
-0.112193	-0.0027322		-0.111681	0.00243157		-0.112164	0.00121377
-0.111611	-0.0027766		-0.111098	0.00242697		-0.111582	0.00120939
-0.111028	-0.0028188		-0.110516	0.00242175		-0.110999	0.00120514
-0.110446	-0.0028679		-0.109934	0.00241881		-0.110417	0.00119761
-0.109863	-0.0029126		-0.109351	0.00241568		-0.109834	0.00119074
-0.109281	-0.0029543		-0.108769	0.00241046		-0.109252	0.00118418
-0.108699	-0.0030043		-0.108186	0.00240583		-0.108669	0.00117699
-0.108116	-0.0030463		-0.107604	0.00240052		-0.108087	0.00116993
-0.107534	-0.0030844		-0.107022	0.00239476		-0.107504	0.0011627
-0.106951	-0.0031159		-0.106439	0.00238816		-0.106922	0.00115596
-0.106369	-0.0031505		-0.105857	0.00238024		-0.106339	0.00114953
-0.105787	-0.0031807		-0.105275	0.00237306		-0.105757	0.00114286
-0.105204	-0.0032112		-0.104692	0.00236707		-0.105175	0.00114004
-0.104622	-0.0032267		-0.10411	0.00236114		-0.104592	0.00113644
-0.104039	-0.0032504		-0.103527	0.00235386		-0.10401	0.0011302
-0.103457	-0.0032756		-0.102945	0.0023457		-0.103427	0.001124
-0.102875	-0.0033012		-0.102363	0.00233897		-0.102845	0.00111825
-0.102292	-0.0033194		-0.10178	0.00233295		-0.102262	0.00111312
-0.10171	-0.0033351		-0.101198	0.0023266		-0.10168	0.00110725
-0.101127	-0.0033567		-0.100615	0.00231958		-0.101097	0.00110139
-0.100545	-0.003368		-0.100033	0.0023114		-0.100515	0.00109656
-0.099963	-0.0033777		-0.099451	0.0023031		-0.099932	0.00109349
-0.09938	-0.003396		-0.098868	0.00229468		-0.09935	0.00108961
-0.098798	-0.0034165		-0.098286	0.00228659		-0.098767	0.00108475
-0.098215	-0.0034307		-0.097704	0.00227953		-0.098185	0.00108267
-0.097633	-0.0034424		-0.097121	0.00227211		-0.097602	0.00107964
-0.097051	-0.0034545		-0.096539	0.00226435		-0.09702	0.00107316
-0.096468	-0.0034694		-0.095956	0.00225684		-0.096437	0.00106747
-0.095886	-0.0034757		-0.095374	0.0022491		-0.095855	0.00106078
-0.095303	-0.0034772		-0.094792	0.00224138		-0.095272	0.00105292
-0.094721	-0.0034762		-0.094209	0.00223302		-0.09469	0.00104598
-0.094139	-0.0034718		-0.093627	0.00222435		-0.094107	0.00103996
-0.093556	-0.003463		-0.093044	0.00221707		-0.093525	0.00103556
-0.092974	-0.0034546		-0.092462	0.00221073		-0.092942	0.00103119
-0.092391	-0.0034438		-0.09188	0.00220393		-0.09236	0.00102535
-0.091809	-0.0034325		-0.091297	0.00219636		-0.091778	0.00102159
-0.091227	-0.0034214		-0.090715	0.0021894		-0.091195	0.00101821
-0.090644	-0.0034086		-0.090133	0.00218211		-0.090613	0.00101331
-0.090062	-0.0033901		-0.08955	0.00217351		-0.09003	0.00100927
-0.089479	-0.0033657		-0.088968	0.00216555		-0.089448	0.00100651
-0.088897	-0.0033411		-0.088385	0.00215875		-0.088865	0.0010019
-0.088315	-0.0033124		-0.087803	0.00215276		-0.088283	0.00099528
-0.087732	-0.0032795		-0.087221	0.00214667		-0.0877	0.00098967
-0.08715	-0.0032502		-0.086638	0.00214179		-0.087118	0.00098807
-0.086567	-0.0032198		-0.086056	0.00213555		-0.086535	0.00098549
-0.085985	-0.0031789		-0.085473	0.0021288		-0.085953	0.00098033
-0.085403	-0.0031342		-0.084891	0.0021236		-0.08537	0.00097533
-0.08482	-0.0030904		-0.084309	0.00211744		-0.084788	0.000971
-0.084238	-0.0030425		-0.083726	0.00211113		-0.084205	0.00096775
-0.083655	-0.0029874		-0.083144	0.00210437		-0.083623	0.00096489
-0.083073	-0.002938		-0.082561	0.00209773		-0.08304	0.00096365
-0.082491	-0.0028809		-0.081979	0.00209169		-0.082458	0.00096137
-0.081908	-0.0028285		-0.081397	0.00208659		-0.081875	0.00095689
-0.081326	-0.00277		-0.080814	0.00207982		-0.081293	0.00095225
-0.080743	-0.0027155		-0.080232	0.0020727		-0.08071	0.00094743
-0.080161	-0.0026581		-0.07965	0.00206635		-0.080128	0.00094489
-0.079579	-0.002592		-0.079067	0.00206009		-0.079545	0.00094229
-0.078996	-0.0025228		-0.078485	0.00205427		-0.078963	0.00093886
-0.078414	-0.0024553		-0.077902	0.00204786		-0.078381	0.00093579
-0.077831	-0.0023891		-0.07732	0.00204305		-0.077798	0.00093192
-0.077249	-0.0023153		-0.076738	0.00203885		-0.077216	0.00092876
-0.076667	-0.0022417		-0.076155	0.00203329		-0.076633	0.00092523
-0.076084	-0.0021667		-0.075573	0.00202678		-0.076051	0.00092016
-0.075502	-0.0020992		-0.07499	0.00201979		-0.075468	0.00091612
-0.07492	-0.002028		-0.074408	0.00201407		-0.074886	0.00091261
-0.074337	-0.0019505		-0.073826	0.00200988		-0.074303	0.00090952
-0.073755	-0.0018728		-0.073243	0.00200425		-0.073721	0.00090778
-0.073172	-0.0017922		-0.072661	0.00199745		-0.073138	0.00090474
-0.07259	-0.0017103		-0.072079	0.00199195		-0.072556	0.00090155
-0.072008	-0.0016206		-0.071496	0.00198554		-0.071973	0.00089904
-0.071425	-0.0015423		-0.070914	0.00198054		-0.071391	0.00089637
-0.070843	-0.0014619		-0.070331	0.00197619		-0.070808	0.0008934
-0.07026	-0.0013689		-0.069749	0.00158081		-0.070226	0.00079088
-0.069678	-0.0012795		-0.069167	0.00100979		-0.069643	0.00052409
-0.069096	-0.0011865		-0.068584	0.00100456		-0.069061	0.00052011
-0.068513	-0.0010924		-0.068002	0.00099965		-0.068478	0.0005162
-0.067931	-0.0009909		-0.067419	0.00097917		-0.067896	0.00051291
-0.067348	-0.0008936		-0.066837	0.00093104		-0.067313	0.00050192
-0.066766	-0.000796		-0.066255	0.0009235		-0.066731	0.00050318
-0.066184	-0.0006941		-0.065672	0.00091497		-0.066149	0.00050394
-0.065601	-0.0005932		-0.06509	0.00091025		-0.065566	0.00050252
-0.065019	-0.0004872		-0.064508	0.00090625		-0.064984	0.00050354
-0.064436	-0.0003836		-0.063925	0.00090123		-0.064401	0.00050392
-0.063854	-0.000279		-0.063343	0.00089616		-0.063819	0.00050416
-0.063272	-0.0001688		-0.06276	0.00089251		-0.063236	0.00050507
-0.062689	-5.738e-05		-0.062178	0.00088878		-0.062654	0.00050554
-0.062107	5.436e-05		-0.061596	0.000887		-0.062071	0.00050567
-0.061524	0.00016896		-0.061013	0.00088342		-0.061489	0.00050422
-0.060942	0.00028036		-0.060431	0.00087968		-0.060906	0.0005043
-0.06036	0.00039329		-0.059848	0.00087641		-0.060324	0.0005052
-0.059777	0.0005086		-0.059266	0.00087386		-0.059741	0.00050858
-0.059195	0.00061951		-0.058684	0.00087084		-0.059159	0.00050932
-0.058612	0.00073867		-0.058101	0.00086779		-0.058576	0.00050988
-0.05803	0.00084839		-0.057519	0.00086493		-0.057994	0.00051087
-0.057448	0.0009612		-0.056936	0.00086242		-0.057411	0.00051156
-0.056865	0.00106633		-0.056354	0.00086029		-0.056829	0.00051222
-0.056283	0.00117398		-0.055772	0.00085742		-0.056246	0.00051348
-0.0557	0.00127332		-0.055189	0.00085369		-0.055664	0.0005169
-0.055118	0.00137472		-0.054607	0.00085027		-0.055081	0.00051738
-0.054536	0.00148078		-0.054025	0.00084838		-0.054499	0.00051752
-0.053953	0.00158975		-0.053442	0.0008463		-0.053916	0.00051785
-0.053371	0.00168209		-0.05286	0.00084299		-0.053334	0.00051842
-0.052788	0.00177922		-0.052277	0.00083908		-0.052752	0.00051865
-0.052206	0.00187145		-0.051695	0.00083698		-0.052169	0.00051611
-0.051624	0.00196982		-0.051113	0.00083475		-0.051587	0.00051691
-0.051041	0.002054		-0.05053	0.00083241		-0.051004	0.0005183
-0.050459	0.00213245		-0.049948	0.00083096		-0.050422	0.00051839
-0.049876	0.00221737		-0.049365	0.00082886		-0.049839	0.00051865
-0.049294	0.00230623		-0.048783	0.00082843		-0.049257	0.00052041
-0.048712	0.00239625		-0.048201	0.0008266		-0.048674	0.00052286
-0.048129	0.00248499		-0.047618	0.00082468		-0.048092	0.00052368
-0.047547	0.002572		-0.047036	0.00082225		-0.047509	0.00052447
-0.046964	0.00265899		-0.046454	0.00082034		-0.046927	0.00052536
-0.046382	0.00274466		-0.045871	0.00082003		-0.046344	0.00052442
-0.0458	0.0028278		-0.045289	0.00081976		-0.045762	0.0005231
-0.045217	0.00290926		-0.044706	0.00081792		-0.045179	0.00052292
-0.044635	0.00299545		-0.044124	0.00081763		-0.044597	0.00052156
-0.044052	0.00308444		-0.043542	0.00081534		-0.044014	0.00051956
-0.04347	0.00317168		-0.042959	0.00081464		-0.043432	0.0005161
-0.042888	0.00325298		-0.042377	0.00081326		-0.042849	0.00051467
-0.042305	0.00333449		-0.041794	0.00081142		-0.042267	0.00051379
-0.041723	0.00341524		-0.041212	0.00081132		-0.041684	0.00051196
-0.04114	0.00349008		-0.04063	0.00081102		-0.041102	0.00051159
-0.040558	0.00356361		-0.040047	0.00081039		-0.04052	0.00051122
-0.039976	0.00363361		-0.039465	0.00080915		-0.039937	0.00051094
-0.039393	0.0036967		-0.038883	0.00080739		-0.039355	0.00051114
-0.038811	0.00375456		-0.0383	0.00080645		-0.038772	0.00050889
-0.038229	0.0038114		-0.037718	0.00080569		-0.03819	0.0005072
-0.037646	0.00386865		-0.037135	0.00080571		-0.037607	0.00050394
-0.037064	0.00392234		-0.036553	0.00080473		-0.037025	0.00050093
-0.036481	0.00397226		-0.035971	0.00080151		-0.036442	0.00049817
-0.035899	0.00402272		-0.035388	0.0007993		-0.03586	0.00049695
-0.035317	0.00407133		-0.034806	0.00079921		-0.035277	0.00049581
-0.034734	0.00412185		-0.034223	0.00079817		-0.034695	0.00049361
-0.034152	0.00416436		-0.033641	0.00079722		-0.034112	0.00048945
-0.033569	0.00419784		-0.033059	0.00079584		-0.03353	0.0004861
-0.032987	0.00423123		-0.032476	0.00079483		-0.032947	0.00048385
-0.032405	0.00426583		-0.031894	0.00079574		-0.032365	0.00048126
-0.031822	0.00429276		-0.031311	0.00079544		-0.031782	0.00048311
-0.03124	0.00431829		-0.030729	0.00079395		-0.0312	0.00048251
-0.030657	0.00434068		-0.030147	0.00079134		-0.030617	0.00047969
-0.030075	0.00436213		-0.029564	0.00078992		-0.030035	0.00047727
-0.029493	0.00438175		-0.028982	0.00078912		-0.029452	0.00047435
-0.02891	0.00440193		-0.0284	0.00078733		-0.02887	0.00047408
-0.028328	0.00441706		-0.027817	0.00078486		-0.028287	0.0004735
-0.027745	0.004431		-0.027235	0.0007825		-0.027705	0.00047316
-0.027163	0.00444103		-0.026652	0.00077883		-0.027123	0.00047282
-0.026581	0.00445553		-0.02607	0.00077913		-0.02654	0.00046699
-0.025998	0.0044676		-0.025488	0.00077882		-0.025958	0.00046437
-0.025416	0.00447345		-0.024905	0.00077543		-0.025375	0.00046447
-0.024833	0.00448177		-0.024323	0.00077172		-0.024793	0.00046465
-0.024251	0.00448907		-0.02374	0.00077055		-0.02421	0.00046577
-0.023669	0.00449519		-0.023158	0.00076834		-0.023628	0.00046443
-0.023086	0.00449663		-0.022576	0.00076622		-0.023045	0.00046601
-0.022504	0.00449315		-0.021993	0.00076504		-0.022463	0.00046454
-0.021921	0.00449164		-0.021411	0.00076148		-0.02188	0.00046134
-0.021339	0.00449432		-0.020829	0.00075984		-0.021298	0.00046139
-0.020757	0.00449055		-0.020246	0.00075735		-0.020715	0.00046011
-0.020174	0.00448655		-0.019664	0.00075612		-0.020133	0.00045585
-0.019592	0.00448406		-0.019081	0.00075222		-0.01955	0.00045234
-0.019009	0.00447575		-0.018499	0.00074871		-0.018968	0.00045114
-0.018427	0.00446423		-0.017917	0.00074713		-0.018385	0.00044909
-0.017845	0.00445556		-0.017334	0.00074561		-0.017803	0.0004454
-0.017262	0.00445437		-0.016752	0.00074181		-0.01722	0.00044365
-0.01668	0.00445014		-0.016169	0.00073835		-0.016638	0.00044372
-0.016097	0.00444097		-0.015587	0.0007355		-0.016055	0.00044203
-0.015515	0.00442965		-0.015005	0.00073051		-0.015473	0.00043829
-0.014933	0.00440669		-0.014422	0.00072882		-0.014891	0.0004387
-0.01435	0.00437947		-0.01384	0.00072644		-0.014308	0.00044097
-0.013768	0.00435513		-0.013258	0.00072245		-0.013726	0.0004402
-0.013185	0.00433084		-0.012675	0.00071965		-0.013143	0.00043814
-0.012603	0.00431434		-0.012093	0.00071476		-0.012561	0.00043634
-0.012021	0.00429977		-0.01151	0.00071058		-0.011978	0.00043618
-0.011438	0.00428255		-0.010928	0.00070751		-0.011396	0.00043416
-0.010856	0.00426634		-0.010346	0.00070367		-0.010813	0.00043246
-0.010273	0.00425019		-0.009763	0.000702		-0.010231	0.00042869
-0.009691	0.00423705		-0.009181	0.00069633		-0.009648	0.00042772
-0.009109	0.00422716		-0.008598	0.00069286		-0.009066	0.00042522
-0.008526	0.00421216		-0.008016	0.00068962		-0.008483	0.00042562
-0.007944	0.00419638		-0.007434	0.00068642		-0.007901	0.0004258
-0.007361	0.00418374		-0.006851	0.00068421		-0.007318	0.00042558
-0.006779	0.00417315		-0.006269	0.000682		-0.006736	0.00042438
-0.006197	0.00416159		-0.005686	0.00067727		-0.006153	0.00042035
-0.005614	0.00414554		-0.005104	0.00067337		-0.005571	0.00042049
-0.005032	0.00412641		-0.004522	0.00066888		-0.004988	0.00042235
-0.00445	0.00411635		-0.003939	0.00066443		-0.004406	0.00042277
-0.003867	0.0041066		-0.003357	0.00065963		-0.003823	0.00042147
-0.003285	0.0040886		-0.002775	0.0006531		-0.003241	0.00042038
-0.002702	0.0040749		-0.002192	0.00064918		-0.002658	0.00041698
-0.00212	0.00090047		-0.00161	0.00064526		-0.002076	0.00041452
-0.001538	-1.509e-05		-0.001027	0.00064314		-0.001494	0.00041285
-0.000955	-3.109e-05		-0.000445	0.00063992		-0.000911	0.00041112
-0.000373	-4.966e-05		0.000137	0.00063816		-0.000329	0.00040984
0.00021	-0.0001762		0.00072	0.00063534		0.000254	0.00040774
0.000792	-0.0001875		0.001302	0.00063285		0.000836	0.00040816
0.001374	-0.0001942		0.001885	0.00063093		0.001419	0.00040836
0.001957	-0.0001934		0.002467	0.00062894		0.002001	0.00040889
0.002539	-0.0001922		0.003049	0.00062379		0.002584	0.00040913
0.003122	-0.0001916		0.003632	0.00061851		0.003166	0.00040852
0.003704	-0.0001875		0.004214	0.00061592		0.003749	0.00040725
0.004286	-0.0001839		0.004796	0.00061462		0.004331	0.0004055
0.004869	-0.0001819		0.005379	0.00061327		0.004914	0.00040275
0.005451	-0.0001808		0.005961	0.00061063		0.005496	0.00040154
0.006034	-0.0001763		0.006544	0.00060824		0.006079	0.00039959
0.006616	-0.0001709		0.007126	0.00060453		0.006661	0.00040071
0.007198	-0.000164		0.007708	0.00060229		0.007244	0.00040088
0.007781	-0.0001536		0.008291	0.00059981		0.007826	0.00039965
0.008363	-0.000143		0.008873	0.00059721		0.008409	0.00039913
0.008946	-0.0001307		0.009456	0.00059278		0.008991	0.00040001
0.009528	-0.0001251		0.010038	0.00058926		0.009574	0.00039933
0.01011	-0.0001212		0.01062	0.00058699		0.010156	0.00039844
0.010693	-0.0001135		0.011203	0.00058273		0.010738	0.00039903
0.011275	-0.0001052		0.011785	0.00057948		0.011321	0.00039915
0.011858	-9.707e-05		0.012367	0.00057718		0.011903	0.00039884
0.01244	-8.941e-05		0.01295	0.00057418		0.012486	0.00039773
0.013022	-8.346e-05		0.013532	0.00057194		0.013068	0.00039786
0.013605	-7.779e-05		0.014115	0.00057111		0.013651	0.00039883
0.014187	-6.738e-05		0.014697	0.00056827		0.014233	0.00039688
0.01477	-5.971e-05		0.015279	0.0005647		0.014816	0.00039652
0.015352	-5.504e-05		0.015862	0.0005622		0.015398	0.00039599
0.015934	-5.45e-05		0.016444	0.0005613		0.015981	0.00039503
0.016517	-5.213e-05		0.017027	0.00055978		0.016563	0.00039538
0.017099	-4.504e-05		0.017609	0.00055904		0.017146	0.00039465
0.017682	-3.613e-05		0.018191	0.00055692		0.017728	0.00039458
0.018264	-3.176e-05		0.018774	0.00055451		0.018311	0.0003927
0.018846	-2.247e-05		0.019356	0.00055085		0.018893	0.00039319
0.019429	-1.144e-05		0.019939	0.00054873		0.019476	0.00039316
0.020011	-7.448e-07		0.020521	0.00054699		0.020058	0.00039409
0.020594	1.458e-05		0.021103	0.00054355		0.020641	0.00039446
0.021176	2.978e-05		0.021686	0.00054232		0.021223	0.0003921
0.021758	3.6471e-05		0.022268	0.00053963		0.021806	0.00039208
0.022341	4.3042e-05		0.02285	0.00053643		0.022388	0.00039177
0.022923	5.1361e-05		0.023433	0.00053475		0.022971	0.00039305
0.023506	6.0721e-05		0.024015	0.00053246		0.023553	0.00039485
0.024088	6.6825e-05		0.024598	0.00053168		0.024135	0.00039423
0.02467	7.2078e-05		0.02518	0.00053249		0.024718	0.00039414
0.025253	7.9375e-05		0.025762	0.00053021		0.0253	0.00039383
0.025835	9.1378e-05		0.026345	0.00052905		0.025883	0.00039205
0.026418	0.0001045		0.026927	0.00052643		0.026465	0.00039186
0.027	0.00011023		0.02751	0.0005253		0.027048	0.00039108
0.027582	0.00011759		0.028092	0.0005233		0.02763	0.00039263
0.028165	0.00012358		0.028674	0.00052118		0.028213	0.00039322
0.028747	0.00012577		0.029257	0.00051766		0.028795	0.00039279
0.02933	0.00013078		0.029839	0.00051637		0.029378	0.00039198
0.029912	0.00013572		0.030421	0.00051352		0.02996	0.00038981
0.030494	0.00013695		0.031004	0.00051063		0.030543	0.00038915
0.031077	0.00013712		0.031586	0.00050889		0.031125	0.00038468
0.031659	0.00013954		0.032169	0.00050692		0.031708	0.00038518
0.032241	0.00014381		0.032751	0.00050707		0.03229	0.00038451
0.032824	0.00014498		0.033333	0.00050578		0.032873	0.00038272
0.033406	0.00014808		0.033916	0.00050285		0.033455	0.00038
0.033989	0.00015353		0.034498	0.00049894		0.034038	0.00037754
0.034571	0.00015393		0.035081	0.00049713		0.03462	0.00037788
0.035153	0.00015234		0.035663	0.00049413		0.035203	0.00037716
0.035736	0.00015162		0.036245	0.00049235		0.035785	0.00037425
0.036318	0.00015094		0.036828	0.00049084		0.036368	0.00037403
0.036901	0.00014992		0.03741	0.0004887		0.03695	0.00037273
0.037483	0.00015063		0.037993	0.00048751		0.037532	0.0003698
0.038065	0.00015034		0.038575	0.00048618		0.038115	0.00036846
0.038648	0.00015349		0.039157	0.00048641		0.038697	0.00036991
0.03923	0.0001559		0.03974	0.00048514		0.03928	0.00037023
0.039813	0.00015896		0.040322	0.00048459		0.039862	0.00036822
0.040395	0.00016129		0.040904	0.00048367		0.040445	0.0003672
0.040977	0.00016035		0.041487	0.00048344		0.041027	0.00036612
0.04156	0.00016133		0.042069	0.00048324		0.04161	0.00036461
0.042142	0.00016236		0.042652	0.00048263		0.042192	0.0003641
0.042725	0.000165		0.043234	0.00048188		0.042775	0.00036453
0.043307	0.0001686		0.043816	0.00048185		0.043357	0.00036506
0.043889	0.00017162		0.044399	0.00048161		0.04394	0.00036437
0.044472	0.0001711		0.044981	0.00048085		0.044522	0.00036437
0.045054	0.00017136		0.045564	0.00048024		0.045105	0.00036609
0.045637	0.00017494		0.046146	0.00048044		0.045687	0.00036743
0.046219	0.00017953		0.046728	0.00048023		0.04627	0.00036766
0.046801	0.00018305		0.047311	0.00047931		0.046852	0.0003678
0.047384	0.00018188		0.047893	0.00048024		0.047435	0.00036974
0.047966	0.00017841		0.048475	0.00048181		0.048017	0.00037229
0.048549	0.00017827		0.049058	0.00048425		0.0486	0.00037439
0.049131	0.00018062		0.04964	0.00048463		0.049182	0.00037442
0.049713	0.00017936		0.050223	0.00048587		0.049764	0.00037377
0.050296	0.00017675		0.050805	0.00048545		0.050347	0.00037427
0.050878	0.00017538		0.051387	0.00048557		0.050929	0.00037418
0.051461	0.00017556		0.05197	0.00048804		0.051512	0.00037302
0.052043	0.0001759		0.052552	0.00048939		0.052094	0.00037327
0.052625	0.00017494		0.053135	0.00049238		0.052677	0.00037143
0.053208	0.00017551		0.053717	0.00049446		0.053259	0.00037133
0.05379	0.00017713		0.054299	0.00049504		0.053842	0.00037136
0.054373	0.00017817		0.054882	0.00049609		0.054424	0.00037252
0.054955	0.00017575		0.055464	0.00049781		0.055007	0.0003747
0.055537	0.0001768		0.056046	0.000501		0.055589	0.00037519
0.05612	0.00018331		0.056629	0.00050356		0.056172	0.00037566
0.056702	0.00018708		0.057211	0.00050517		0.056754	0.00037599
0.057285	0.00018384		0.057794	0.00050645		0.057337	0.00037638
0.057867	0.00018293		0.058376	0.0005081		0.057919	0.00037857
0.058449	0.00018154		0.058958	0.00051094		0.058502	0.00038108
0.059032	0.00018972		0.059541	0.00051396		0.059084	0.0003827
0.059614	0.00019515		0.060123	0.00051602		0.059667	0.00038272
0.060197	0.00019703		0.060706	0.00051817		0.060249	0.00038351
0.060779	0.00019391		0.061288	0.00052261		0.060832	0.00038331
0.061361	0.0001938		0.06187	0.00052583		0.061414	0.000385
0.061944	0.00019541		0.062453	0.00052844		0.061997	0.00038782
0.062526	0.00020135		0.063035	0.00053271		0.062579	0.00038968
0.063109	0.0001993		0.063617	0.00053707		0.063161	0.00039148
0.063691	0.00020362		0.0642	0.00054037		0.063744	0.00039085
0.064273	0.00020753		0.064782	0.00054385		0.064326	0.00039085
0.064856	0.00021184		0.065365	0.00054824		0.064909	0.00039173
0.065438	0.00021088		0.065947	0.00055217		0.065491	0.00039162
0.066021	0.00021218		0.066529	0.00055629		0.066074	0.00039294
0.066603	0.00020569		0.067112	0.00055887		0.066656	0.00039667
0.067185	0.0002059		0.067694	0.00056193		0.067239	0.00040007
0.067768	0.00020941		0.068277	0.00056578		0.067821	0.0004014
0.06835	0.0002061		0.068859	0.00056933		0.068404	0.00040089
0.068933	0.00020585		0.069441	0.00057211		0.068986	0.00040137
0.069515	0.00020586		0.070024	0.00057451		0.069569	0.00040328
0.070097	0.00021608		0.070606	0.00057729		0.070151	0.00040616
0.07068	0.00021795		0.071189	0.00057973		0.070734	0.00040841
0.071262	0.00022063		0.071771	0.00058189		0.071316	0.00040956
0.071844	0.0002173		0.072353	0.00058433		0.071899	0.00041191
0.072427	0.00021316		0.072936	0.00058743		0.072481	0.00041254
0.073009	0.0002116		0.073518	0.00059176		0.073064	0.00041193
0.073592	0.00021443		0.0741	0.00059571		0.073646	0.00041097
0.074174	0.00022062		0.074683	0.00059817		0.074229	0.00041131
0.074756	0.00022146		0.075265	0.00060037		0.074811	0.00041025
0.075339	0.00021926		0.075848	0.00060301		0.075393	0.00041046
0.075921	0.0002137		0.07643	0.00060646		0.075976	0.00041069
0.076504	0.00021302		0.077012	0.0006083		0.076558	0.00041066
0.077086	0.00021607		0.077595	0.0006094		0.077141	0.00041071
0.077668	0.00021476		0.078177	0.00061018		0.077723	0.00040927
0.078251	0.00021623		0.07876	0.00061176		0.078306	0.00040837
0.078833	0.00021695		0.079342	0.00061279		0.078888	0.00040833
0.079416	0.00022075		0.079924	0.00061428		0.079471	0.00040837
0.079998	0.00022221		0.080507	0.00061625		0.080053	0.0004089
0.08058	0.00022925		0.081089	0.00061619		0.080636	0.0004108
0.081163	0.00022689		0.081671	0.00061639		0.081218	0.00041268
0.081745	0.00022756		0.082254	0.00061675		0.081801	0.00041419
0.082328	0.00022866		0.082836	0.00061621		0.082383	0.000416
0.08291	0.00022975		0.083419	0.0006157		0.082966	0.00041689
0.083492	0.0002307		0.084001	0.00061653		0.083548	0.00041609
0.084075	0.00022658		0.084583	0.00061913		0.084131	0.00041415
0.084657	0.00022698		0.085166	0.00061995		0.084713	0.00041292
0.08524	0.00022693		0.085748	0.00061925		0.085296	0.00041111
0.085822	0.00022858		0.086331	0.0006192		0.085878	0.00040885
0.086404	0.00023875		0.086913	0.00062025		0.086461	0.00040812
0.086987	0.00024554		0.087495	0.00062065		0.087043	0.00040746
0.087569	0.00025033		0.088078	0.00061939		0.087626	0.00040598
0.088152	0.00024251		0.08866	0.0006182		0.088208	0.00040652
0.088734	0.00023733		0.089243	0.00061877		0.08879	0.00040695
0.089316	0.00024336		0.089825	0.00061877		0.089373	0.00040654
0.089899	0.00024592		0.090407	0.00061695		0.089955	0.00040548
0.090481	0.00025214		0.09099	0.00061464		0.090538	0.00040387
0.091064	0.00025555		0.091572	0.00061432		0.09112	0.00040255
0.091646	0.00025528		0.092154	0.00061394		0.091703	0.00040223
0.092228	0.00025114		0.092737	0.00061186		0.092285	0.0004038
0.092811	0.00024849		0.093319	0.00061022		0.092868	0.00040572
0.093393	0.0002464		0.093902	0.00061003		0.09345	0.00040473
0.093976	0.00024834		0.094484	0.00060963		0.094033	0.00040327
0.094558	0.0002488		0.095066	0.00060754		0.094615	0.00040259
0.09514	0.0002525		0.095649	0.00060472		0.095198	0.00040078
0.095723	0.00025844		0.096231	0.00060202		0.09578	0.00039839
0.096305	0.00026209		0.096814	0.00059968		0.096363	0.00039633
0.096888	0.00026499		0.097396	0.00059661		0.096945	0.00039576
0.09747	0.00026972		0.097978	0.00059364		0.097528	0.00039597
0.098052	0.0002714		0.098561	0.00059181		0.09811	0.00039622
0.098635	0.00027152		0.099143	0.00058937		0.098693	0.00039443
0.099217	0.00026787		0.099725	0.00058648		0.099275	0.00039202
0.0998	0.00027421		0.100308	0.0005842		0.099858	0.00039135
0.100382	0.00027442		0.10089	0.00058318		0.10044	0.00039081
0.100964	0.00028167		0.101473	0.00058171		0.101023	0.00038874
0.101547	0.00028279		0.102055	0.00057929		0.101605	0.00038641
0.102129	0.00028015		0.102637	0.00057703		0.102187	0.00038655
0.102711	0.00028057		0.10322	0.00057483		0.10277	0.00038678
0.103294	0.00027899		0.103802	0.00057272		0.103352	0.00038492
0.103876	0.0002801		0.104385	0.00057057		0.103935	0.00038466
0.104459	0.00028237		0.104967	0.00056885		0.104517	0.00038568
0.105041	0.00028642		0.105549	0.000567		0.1051	0.0003862
0.105623	0.00029309		0.106132	0.00056519		0.105682	0.00038576
0.106206	0.00029562		0.106714	0.00056398		0.106265	0.00038506
0.106788	0.00030192		0.107296	0.00056217		0.106847	0.00038546
0.107371	0.00030262		0.107879	0.00056027		0.10743	0.00038589
0.107953	0.00030159		0.108461	0.00055805		0.108012	0.00038591
0.108535	0.0002993		0.109044	0.00055595		0.108595	0.00038625
0.109118	0.00030047		0.109626	0.00055399		0.109177	0.00038499
0.1097	0.00029871		0.110208	0.00055272		0.10976	0.00038235
0.110283	0.00030066		0.110791	0.00055109		0.110342	0.00038009
0.110865	0.00030068		0.111373	0.00054842		0.110925	0.00037712
0.111447	0.00029714		0.111956	0.00054638		0.111507	0.00037475
0.11203	0.00029919		0.112538	0.00054641		0.11209	0.00037347
0.112612	0.00028969		0.11312	0.00054451		0.112672	0.0003731
0.113195	0.00029074		0.113703	0.00054067		0.113255	0.00037327
0.113777	0.00028424		0.114285	0.0005378		0.113837	0.00037379
0.114359	0.00027737		0.114868	0.0005368		0.114419	0.00037546
0.114942	0.00026992		0.11545	0.00053523		0.115002	0.00037643
0.115524	0.00024701		0.116032	0.00053301		0.115584	0.00037597
0.116107	0.00024261		0.116615	0.00053132		0.116167	0.00037602
0.116689	0.00022542		0.117197	0.0005299		0.116749	0.00037686
0.117271	0.00021567		0.117779	0.00052845		0.117332	0.00037466
0.117854	0.00021144		0.118362	0.00052679		0.117914	0.00037164
0.118436	0.00019475		0.118944	0.0005249		0.118497	0.00037082
0.119019	0.00019154		0.119527	0.00052428		0.119079	0.00037101
0.119601	0.00016808		0.120109	0.0005231		0.119662	0.00037063
0.120183	0.00015119		0.120691	0.00052129		0.120244	0.00036902
0.120766	0.00013953		0.121274	0.00051803		0.120827	0.00036754
0.121348	0.00012351		0.121856	0.00051661		0.121409	0.00036669
0.121931	0.00011366		0.122439	0.00051564		0.121992	0.00036522
0.122513	0.00010227		0.123021	0.00051344		0.122574	0.00036565
0.123095	9.5933e-05		0.123603	0.00051079		0.123157	0.00036809
0.123678	8.8062e-05		0.124186	0.00050891		0.123739	0.00036704
0.12426	7.9302e-05		0.124768	0.00050738		0.124322	0.00036811
0.124843	7.3858e-05		0.12535	0.00050591		0.124904	0.00036914
0.125425	6.8117e-05		0.125933	0.00050466		0.125487	0.00036961
0.126007	5.7847e-05		0.126515	0.00050298		0.126069	0.00036847
0.12659	5.3272e-05		0.127098	0.00050101		0.126651	0.00036812
0.127172	5.3062e-05		0.12768	0.00049941		0.127234	0.00036647
0.127755	6.6086e-05		0.128262	0.00049801		0.127816	0.00036662
0.128337	8.0245e-05		0.128845	0.00049695		0.128399	0.00036908
0.128919	9.238e-05		0.129427	0.00049496		0.128981	0.00036779
0.129502	0.00011154		0.13001	0.00049309		0.129564	0.00036798
0.130084	0.00013251		0.130592	0.00049122		0.130146	0.00036755
0.130667	0.0001525		0.131174	0.00048939		0.130729	0.00036838
0.131249	0.00018363		0.131757	0.00048646		0.131311	0.00036728
0.131831	0.00021271		0.132339	0.00048437		0.131894	0.00036483
0.132414	0.00024071		0.132921	0.00048334		0.132476	0.00036337
0.132996	0.00027385		0.133504	0.00048149		0.133059	0.00036187
0.133579	0.00030694		0.134086	0.00047927		0.133641	0.00035976
0.134161	0.00034073		0.134669	0.00047753		0.134224	0.00036006
0.134743	0.00037381		0.135251	0.00047583		0.134806	0.00035973
0.135326	0.00041043		0.135833	0.0004735		0.135389	0.00035897
0.135908	0.00044248		0.136416	0.00047135		0.135971	0.00035814
0.136491	0.0004782		0.136998	0.00046947		0.136554	0.00035949
0.137073	0.00050406		0.137581	0.00046855		0.137136	0.00035977
0.137655	0.00053937		0.138163	0.00046825		0.137719	0.00035966
0.138238	0.00057827		0.138745	0.00046671		0.138301	0.00035906
0.13882	0.00060891		0.139328	0.00046456		0.138884	0.00035883
0.139403	0.00063614		0.13991	0.00046217		0.139466	0.00035748
0.139985	0.00065912		0.140493	0.00046047		0.140048	0.00035757
0.140567	0.00067997		0.141075	0.00045878		0.140631	0.00035782
0.14115	0.00070436		0.141657	0.0004555		0.141213	0.00035601
0.141732	0.00072798		0.14224	0.00045201		0.141796	0.00035615
0.142314	0.00075362		0.142822	0.00044949		0.142378	0.00035538
0.142897	0.00077138		0.143404	0.00044684		0.142961	0.00035373
0.143479	0.00078643		0.143987	0.00044413		0.143543	0.00035237
0.144062	0.00080177		0.144569	0.00044126		0.144126	0.00035133
0.144644	0.00082397		0.145152	0.00043936		0.144708	0.0003504
0.145226	0.00083729		0.145734	0.00043797		0.145291	0.00034852
0.145809	0.00086855		0.146316	0.00043702		0.145873	0.0003467
0.146391	0.00088381		0.146899	0.00043532		0.146456	0.00034633
0.146974	0.00089857		0.147481	0.00043351		0.147038	0.00034767
0.147556	0.00091765		0.148064	0.000432		0.147621	0.00034865
0.148138	0.0009236		0.148646	0.00042941		0.148203	0.00035052
0.148721	0.00094471		0.149228	0.00042731		0.148786	0.0003515
0.149303	0.00096221		0.149811	0.0004257		0.149368	0.00035126
0.149886	0.00097604		0.150393	0.00042319		0.149951	0.00035102
0.150468	0.0009938		0.150975	0.0004205		0.150533	0.00034999
0.15105	0.00100537		0.151558	0.00041829		0.151116	0.00034855
0.151633	0.00102184		0.15214	0.00041514		0.151698	0.00034748
0.152215	0.0010277		0.152723	0.00041114		0.152281	0.00034717
0.152798	0.00104237		0.153305	0.00040798		0.152863	0.00034709
0.15338	0.00104554		0.153887	0.00040578		0.153445	0.00034579
0.153962	0.0010477		0.15447	0.00040395		0.154028	0.0003442
0.154545	0.00104635		0.155052	0.00040314		0.15461	0.00034245
0.155127	0.00104094		0.155635	0.00040165		0.155193	0.00034379
0.15571	0.00103369		0.156217	0.00040131		0.155775	0.00034085
0.156292	0.00103065		0.156799	0.00040066		0.156358	0.00034331
0.156874	0.0010128		0.157382	0.00039837		0.15694	0.00034448
0.157457	0.00098964		0.157964	0.00039671		0.157523	0.00034324
0.158039	0.00096386		0.158547	0.00039501		0.158105	0.00034362
0.158622	0.00093132		0.159129	0.00039361		0.158688	0.00034372
0.159204	0.00090147		0.159711	0.00039126		0.15927	0.00034348
0.159786	0.00086946		0.160294	0.00039002		0.159853	0.00034323
0.160369	0.00083424		0.160876	0.00038863		0.160435	0.00034052
0.160951	0.00079482		0.161458	0.00038649		0.161018	0.00034283
0.161534	0.00074792		0.162041	0.0003833		0.1616	0.00034436
0.162116	0.00070013		0.162623	0.00038073		0.162183	0.00034645
0.162698	0.00065122		0.163206	0.00037825		0.162765	0.00034605
0.163281	0.00059832		0.163788	0.00037577		0.163348	0.00034318
0.163863	0.00054168		0.16437	0.00037483		0.16393	0.00034156
0.164446	0.00048203		0.164953	0.0003743		0.164513	0.00034138
0.165028	0.00042418		0.165535	0.00037389		0.165095	0.00034026
0.16561	0.00036601		0.166118	0.00037196		0.165677	0.00033737
0.166193	0.00031731		0.1667	0.00037027		0.16626	0.00033488
0.166775	0.00025733		0.167282	0.00036785		0.166842	0.00033539
0.167358	0.00019838		0.167865	0.00036455		0.167425	0.00033442
0.16794	0.00013866		0.168447	0.00036332		0.168007	0.000334
0.168522	8.1359e-05		0.169029	0.0003629		0.16859	0.00033442
0.169105	3.299e-05		0.169612	0.00036266		0.169172	0.00033563
0.169687	-2.128e-05		0.170194	0.00036221		0.169755	0.00033486
0.17027	-7.873e-05		0.170777	0.0003621		0.170337	0.00033513
0.170852	-0.00013		0.171359	0.00036138		0.17092	0.00033408
0.171434	-0.0001875		0.171941	0.00036125		0.171502	0.00033534
0.172017	-0.0002378		0.172524	0.00035983		0.172085	0.00033626
0.172599	-0.0002901		0.173106	0.00035878		0.172667	0.0003365
0.173182	-0.0003411		0.173689	0.00035847		0.17325	0.00033711
0.173764	-0.000392		0.174271	0.00035803		0.173832	0.00033838
0.174346	-0.0004454		0.174853	0.00035749		0.174415	0.00033902
0.174929	-0.0005047		0.175436	0.00035623		0.174997	0.00033825
0.175511	-0.0005538		0.176018	0.00035478		0.17558	0.00033766
0.176093	-0.000606		0.1766	0.00035519		0.176162	0.00033652
0.176676	-0.0006694		0.177183	0.00035352		0.176745	0.00033653
0.177258	-0.0007244		0.177765	0.0003524		0.177327	0.00033587
0.177841	-0.0007821		0.178348	0.00035047		0.17791	0.00033519
0.178423	-0.0008452		0.17893	0.00034907		0.178492	0.00033469
0.179005	-0.000906		0.179512	0.00034838		0.179074	0.00033404
0.179588	-0.0009596		0.180095	0.00034655		0.179657	0.00033453
0.18017	-0.0010188		0.180677	0.00034393		0.180239	0.00033338
0.180753	-0.0010806		0.18126	0.00034244		0.180822	0.00033303
0.181335	-0.0011435		0.181842	0.00034213		0.181404	0.00033106
0.181917	-0.0012071		0.182424	0.00034195		0.181987	0.00033004
0.1825	-0.001259		0.183007	0.00034162		0.182569	0.00033072
0.183082	-0.0013183		0.183589	0.00034038		0.183152	0.00033196
0.183665	-0.0013759		0.184171	0.00033858		0.183734	0.00033289
0.184247	-0.0014285		0.184754	0.00033662		0.184317	0.00033193
0.184829	-0.0014843		0.185336	0.00033456		0.184899	0.0003325
0.185412	-0.0015454		0.185919	0.00033252		0.185482	0.00033331
0.185994	-0.001605		0.186501	0.00033182		0.186064	0.00033331
0.186577	-0.001656		0.187083	0.00033048		0.186647	0.00033148
0.187159	-0.0017162		0.187666	0.00032926		0.187229	0.00033181
0.187741	-0.0017604		0.188248	0.00032769		0.187812	0.00033261
0.188324	-0.0018187		0.188831	0.00032626		0.188394	0.0003323
0.188906	-0.001867		0.189413	0.0003239		0.188977	0.00033199
0.189489	-0.0019191		0.189995	0.00032225		0.189559	0.00033441
0.190071	-0.0019749		0.190578	0.00032121		0.190142	0.00033254
0.190653	-0.0020155		0.19116	0.00032097		0.190724	0.00033377
0.191236	-0.0020718		0.191743	0.0003202		0.191307	0.00033349
0.191818	-0.0021216		0.192325	0.00032039		0.191889	0.00033492
0.192401	-0.0021614		0.192907	0.0003198		0.192471	0.00033676
0.192983	-0.0021973		0.19349	0.00031673		0.193054	0.00033563
0.193565	-0.0022371		0.194072	0.00031532		0.193636	0.00033755
0.194148	-0.0022784		0.194654	0.00031204		0.194219	0.00033863
0.19473	-0.0023193		0.195237	0.00031152		0.194801	0.00033915
0.195313	-0.0023519		0.195819	0.00030959		0.195384	0.00033922
0.195895	-0.0023825		0.196402	0.00030862		0.195966	0.00033787
0.196477	-0.0024179		0.196984	0.00030855		0.196549	0.00033817
0.19706	-0.0024458		0.197566	0.00030763		0.197131	0.00033802
0.197642	-0.0024724		0.198149	0.00030524		0.197714	0.00033887
0.198225	-0.0024964		0.198731	0.00030177		0.198296	0.00033964
0.198807	-0.0025145		0.199314	0.00029963		0.198879	0.00033936
0.199389	-0.0025271		0.199896	0.00029741		0.199461	0.0003398
0.199972	-0.002542		0.200478	0.00029568		0.200044	0.00033949
0.200554	-0.0025513		0.201061	0.00029404		0.200626	0.00034031
0.201137	-0.0025594		0.201643	0.00029292		0.201209	0.00033774
0.201719	-0.002574		0.202225	0.00029119		0.201791	0.00033997
0.202301	-0.0025832		0.202808	0.00029027		0.202374	0.00033986
0.202884	-0.002592		0.20339	0.00028905		0.202956	0.00033911
0.203466	-0.0025913		0.203973	0.00028694		0.203539	0.00033915
0.204049	-0.0026002		0.204555	0.00028496		0.204121	0.00033793
0.204631	-0.0026056		0.205137	0.00028219		0.204703	0.00034026
0.205213	-0.0025997		0.20572	0.00027873		0.205286	0.00034184
0.205796	-0.0025919		0.206302	0.00027643		0.205868	0.00034185
0.206378	-0.0025852		0.206885	0.00027441		0.206451	0.00034089
0.206961	-0.002574		0.207467	0.00027541		0.207033	0.00033867
0.207543	-0.0025648		0.208049	0.00027395		0.207616	0.00033832
0.208125	-0.0025487		0.208632	0.00027335		0.208198	0.00033838
0.208708	-0.0025386		0.209214	0.00027487		0.208781	0.00033809
0.20929	-0.0025223		0.209797	0.00027517		0.209363	0.0003397
0.209873	-0.0025006		0.210379	0.00027533		0.209946	0.00034086
0.210455	-0.0024846		0.210961	0.00027442		0.210528	0.00034093
0.211037	-0.0024742		0.211544	0.00027472		0.211111	0.00034047
0.21162	-0.0024612		0.212126	0.00027447		0.211693	0.00034075
0.212202	-0.0024366		0.212708	0.00027382		0.212276	0.0003398
0.212784	-0.0024118		0.213291	0.00027335		0.212858	0.00033727
0.213367	-0.0023903		0.213873	0.00027277		0.213441	0.00033788
0.213949	-0.0023647		0.214456	0.00027127		0.214023	0.00033777
0.214532	-0.0023393		0.215038	0.00027069		0.214606	0.00033373
0.215114	-0.0023096		0.21562	0.00027177		0.215188	0.00033207
0.215696	-0.002286		0.216203	0.00027131		0.215771	0.00033246
0.216279	-0.0022554		0.216785	0.00027004		0.216353	0.00033127
0.216861	-0.0022348		0.217368	0.00027012		0.216936	0.00032832
0.217444	-0.0022054		0.21795	0.00026994		0.217518	0.00032576
0.218026	-0.0021755		0.218532	0.00026964		0.2181	0.00032481
0.218608	-0.0021439		0.219115	0.00027		0.218683	0.00032556
0.219191	-0.0021124		0.219697	0.00026931		0.219265	0.00032832
0.219773	-0.0020882		0.220279	0.0002671		0.219848	0.00032554
0.220356	-0.0020607		0.220862	0.00026608		0.22043	0.00032611
0.220938	-0.0020278		0.221444	0.00026395		0.221013	0.00032541
0.22152	-0.0019959		0.222027	0.00026379		0.221595	0.00032325
0.222103	-0.0019681		0.222609	0.00026325		0.222178	0.00032431
0.222685	-0.0019403		0.223191	0.00026287		0.22276	0.00032253
0.223268	-0.0019107		0.223774	0.00026333		0.223343	0.00032061
0.22385	-0.0018769		0.224356	0.00026289		0.223925	0.00031885
0.224432	-0.0018498		0.224939	0.00026374		0.224508	0.00032
0.225015	-0.0018229		0.225521	0.00026242		0.22509	0.00031959
0.225597	-0.0017905		0.226103	0.00026244		0.225673	0.00031844
0.22618	-0.0017587		0.226686	0.00026234		0.226255	0.00031788
0.226762	-0.0017274		0.227268	0.00026462		0.226838	0.00031538
0.227344	-0.0016999		0.22785	0.00026587		0.22742	0.0003127
0.227927	-0.0016651		0.228433	0.00026684		0.228003	0.00031181
0.228509	-0.0016389		0.229015	0.00026516		0.228585	0.00031172
0.229092	-0.0016148		0.229598	0.00026478		0.229168	0.00031302
0.229674	-0.0015902		0.23018	0.00026354		0.22975	0.00031253
0.230256	-0.001568		0.230762	0.0002654		0.230332	0.00031304
0.230839	-0.0015414		0.231345	0.00026513		0.230915	0.00031087
0.231421	-0.0015153		0.231927	0.00026412		0.231497	0.00030953
0.232004	-0.0014882		0.23251	0.00026326		0.23208	0.00030859
0.232586	-0.0014624		0.233092	0.00026293		0.232662	0.00030771
0.233168	-0.0014315		0.233674	0.00026295		0.233245	0.00030918
0.233751	-0.0013986		0.234257	0.00026401		0.233827	0.00030878
0.234333	-0.0013723		0.234839	0.00026463		0.23441	0.00030696
0.234916	-0.0013494		0.235422	0.00026562		0.234992	0.00030459
0.235498	-0.0013185		0.236004	0.00026566		0.235575	0.00030354
0.23608	-0.0012965		0.236586	0.000264		0.236157	0.00030382
0.236663	-0.0012696		0.237169	0.00026368		0.23674	0.00030382
0.237245	-0.001246		0.237751	0.00026189		0.237322	0.00030382
0.237828	-0.00122		0.238333	0.00026074		0.237905	0.00030422
0.23841	-0.0011955		0.238916	0.00026033		0.238487	0.00030302
0.238992	-0.0011761		0.239498	0.0002599		0.23907	0.00030209
0.239575	-0.0011484		0.240081	0.00025863		0.239652	0.00030247
0.240157	-0.0011202		0.240663	0.0002581		0.240235	0.00030207
0.24074	-0.0010889		0.241245	0.00025707		0.240817	0.00030107
0.241322	-0.0010606		0.241828	0.00025694		0.2414	0.00030037
0.241904	-0.0010398		0.24241	0.00025569		0.241982	0.00030156
0.242487	-0.0010138		0.242993	0.00025408		0.242564	0.00029977
0.243069	-0.0009922		0.243575	0.00025413		0.243147	0.00029722
0.243652	-0.0009665		0.244157	0.00025281		0.243729	0.0002963
0.244234	-0.0009455		0.24474	0.00024999		0.244312	0.00029572
0.244816	-0.0009237		0.245322	0.00024936		0.244894	0.00029642
0.245399	-0.0009		0.245904	0.00025014		0.245477	0.00029711
0.245981	-0.000879		0.246487	0.00024831		0.246059	0.00029875
0.246564	-0.0008538		0.247069	0.0002464		0.246642	0.00029982
0.247146	-0.0008291		0.247652	0.00024533		0.247224	0.00030108
0.247728	-0.0008128		0.248234	0.0002452		0.247807	0.00030123
0.248311	-0.0007915		0.248816	0.00024459		0.248389	0.00029822
0.248893	-0.000768		0.249399	0.000246		0.248972	0.00029787
0.249476	-0.000739		0.249981	0.00024608		0.249554	0.00029572
0.250058	-0.0007129		0.250564	0.00024726		0.250137	0.00029534
0.25064	-0.000688		0.251146	0.00024567		0.250719	0.00029641
0.251223	-0.0006707		0.251728	0.00024575		0.251302	0.0002955
0.251805	-0.000651		0.252311	0.00024534		0.251884	0.00029529
0.252387	-0.0006233		0.252893	0.00024349		0.252467	0.00029585
0.25297	-0.0006		0.253475	0.0002435		0.253049	0.0002972
0.253552	-0.0005811		0.254058	0.00024386		0.253632	0.00029803
0.254135	-0.0005592		0.25464	0.00024365		0.254214	0.00029767
0.254717	-0.0005479		0.255223	0.00024173		0.254797	0.0002976
0.255299	-0.0005238		0.255805	0.000242		0.255379	0.00029958
0.255882	-0.0005076		0.256387	0.00024009		0.255961	0.00029971
0.256464	-0.000485		0.25697	0.00024006		0.256544	0.00030143
0.257047	-0.0004685		0.257552	0.00023917		0.257126	0.00030258
0.257629	-0.0004497		0.258135	0.00023987		0.257709	0.00030203
0.258211	-0.0004296		0.258717	0.00024128		0.258291	0.00030131
0.258794	-0.0004118		0.259299	0.00024088		0.258874	0.00029814
0.259376	-0.0003903		0.259882	0.00023801		0.259456	0.00029869
0.259959	-0.0003715		0.260464	0.00023766		0.260039	0.00029922
0.260541	-0.0003577		0.261047	0.00023731		0.260621	0.0002997
0.261123	-0.0003386		0.261629	0.00023575		0.261204	0.00030149
0.261706	-0.000321		0.262211	0.00023501		0.261786	0.00030285
0.262288	-0.0003068		0.262794	0.00023275		0.262369	0.00030098
0.262871	-0.0002951		0.263376	0.00023105		0.262951	0.00030087
0.263453	-0.0002788		0.263958	0.00023011		0.263534	0.0003025
0.264035	-0.0002576		0.264541	0.00023009		0.264116	0.0003043
0.264618	-0.0002473		0.265123	0.00022984		0.264699	0.00030518
0.2652	-0.0002306		0.265706	0.00023003		0.265281	0.00030593
0.265783	-0.0002205		0.266288	0.00023014		0.265864	0.00030674
0.266365	-0.0002124		0.26687	0.00022956		0.266446	0.00030614
0.266947	-0.000199		0.267453	0.00022887		0.267029	0.00030416
0.26753	-0.0001895		0.268035	0.00022861		0.267611	0.00030275
0.268112	-0.0001765		0.268618	0.00022805		0.268194	0.00030185
0.268695	-0.000166		0.2692	0.00022801		0.268776	0.00030098
0.269277	-0.0001555		0.269782	0.00022754		0.269358	0.00030118
0.269859	-0.0001519		0.270365	0.00022599		0.269941	0.0003014
0.270442	-0.0001411		0.270947	0.00022598		0.270523	0.00030176
0.271024	-0.0001326		0.271529	0.00022577		0.271106	0.00030186
0.271607	-0.0001262		0.272112	0.00022534		0.271688	0.00030322
0.272189	-0.0001164		0.272694	0.00022475		0.272271	0.00030463
0.272771	-0.0001079		0.273277	0.00022461		0.272853	0.00030558
0.273354	-0.0001012		0.273859	0.00022468		0.273436	0.000307
0.273936	-9.705e-05		0.274441	0.00022373		0.274018	0.00030658
0.274519	-9.202e-05		0.275024	0.00022183		0.274601	0.0003061
0.275101	-8.296e-05		0.275606	0.00022137		0.275183	0.00030679
0.275683	-7.813e-05		0.276189	0.00022166		0.275766	0.00030861
0.276266	-7.517e-05		0.276771	0.00022216		0.276348	0.00030882
0.276848	-6.871e-05		0.277353	0.00022192		0.276931	0.00030752
0.277431	-6.118e-05		0.277936	0.00022023		0.277513	0.00030847
0.278013	-4.708e-05		0.278518	0.00021798		0.278096	0.00030887
0.278595	-3.65e-05		0.2791	0.00021763		0.278678	0.00030949
0.279178	-2.938e-05		0.279683	0.00021672		0.279261	0.00030929
0.27976	-2.086e-05		0.280265	0.00021667		0.279843	0.00030749
0.280342	-7.481e-06		0.280848	0.00021518		0.280426	0.00030644
0.280925	7.6593e-06		0.28143	0.0002142		0.281008	0.00030521
0.281507	1.8779e-05		0.282012	0.00021355		0.281591	0.00030498
0.28209	3.0044e-05		0.282595	0.00021298		0.282173	0.00030616
0.282672	4.8177e-05		0.283177	0.00021136		0.282755	0.00030564
0.283254	6.6864e-05		0.28376	0.00021133		0.283338	0.00030533
0.283837	8.4872e-05		0.284342	0.00021182		0.28392	0.00030599
0.284419	9.8437e-05		0.284924	0.00021166		0.284503	0.00030556
0.285002	0.00011557		0.285507	0.00021063		0.285085	0.0003072
0.285584	0.00012981		0.286089	0.00020898		0.285668	0.00030759
0.286166	0.0001424		0.286672	0.00020819		0.28625	0.00030617
0.286749	0.00015661		0.287254	0.00020839		0.286833	0.00030611
0.287331	0.00017703		0.287836	0.00020673		0.287415	0.00030584
0.287914	0.00020034		0.288419	0.0002055		0.287998	0.00030775
0.288496	0.00021764		0.289001	0.00020645		0.28858	0.00030957
0.289078	0.00024013		0.289583	0.0002076		0.289163	0.00031143
0.289661	0.00025881		0.290166	0.00020716		0.289745	0.00031141
0.290243	0.00027666		0.290748	0.00020838		0.290328	0.00030977
0.290826	0.00029413		0.291331	0.00020841		0.29091	0.00030882
0.291408	0.00031174		0.291913	0.0002089		0.291493	0.00030991
0.29199	0.00033273		0.292495	0.00020906		0.292075	0.00031075
0.292573	0.00035093		0.293078	0.0002082		0.292658	0.00031073
0.293155	0.0003687		0.29366	0.00020773		0.29324	0.00031002
0.293738	0.00038911		0.294243	0.00020736		0.293823	0.00030844
0.29432	0.00040787		0.294825	0.0002074		0.294405	0.00030902
0.294902	0.00043321		0.295407	0.00020754		0.294987	0.00031057
0.295485	0.00045929		0.29599	0.0002082		0.29557	0.00031222
0.296067	0.00047919		0.296572	0.00020666		0.296152	0.00031312
0.29665	0.00049989		0.297154	0.00020498		0.296735	0.00031269
0.297232	0.00052093		0.297737	0.00020375		0.297317	0.00031392
0.297814	0.00053657		0.298319	0.00020292		0.2979	0.00031418
0.298397	0.00055664		0.298902	0.00020193		0.298482	0.00031399
0.298979	0.00057919		0.299484	0.00020218		0.299065	0.00031411
0.299562	0.0005953		0.300066	0.00020232		0.299647	0.00031326
0.300144	0.00061667		0.300649	0.00020122		0.30023	0.0003137
0.300726	0.00064268		0.301231	0.00020223		0.300812	0.0003127
0.301309	0.00066024		0.301814	0.00020253		0.301395	0.0003129
0.301891	0.00067486		0.302396	0.00020226		0.301977	0.00031483
0.302474	0.00069392		0.302978	0.00020225		0.30256	0.00031482
0.303056	0.00072072		0.303561	0.00020163		0.303142	0.00031418
0.303638	0.00074208		0.304143	0.00020223		0.303725	0.00031393
0.304221	0.00075735		0.304725	0.00020324		0.304307	0.00031299
0.304803	0.00077548		0.305308	0.00020288		0.30489	0.00031144
0.305386	0.00079213		0.30589	0.00020215		0.305472	0.00031015
0.305968	0.00081178		0.306473	0.00020122		0.306055	0.00030994
0.30655	0.00083019		0.307055	0.00020146		0.306637	0.00030873
0.307133	0.00083672		0.307637	0.00020193		0.30722	0.00030784
0.307715	0.00085478		0.30822	0.00020121		0.307802	0.00030702
0.308298	0.0008684		0.308802	0.00020103		0.308384	0.00030581
0.30888	0.00088248		0.309385	0.00020042		0.308967	0.00030697
0.309462	0.00089911		0.309967	0.00020091		0.309549	0.00030928
0.310045	0.00091285		0.310549	0.00020174		0.310132	0.00031174
0.310627	0.00092295		0.311132	0.00020239		0.310714	0.00031242
0.31121	0.00093322		0.311714	0.00020233		0.311297	0.00031174
0.311792	0.0009341		0.312297	0.00020075		0.311879	0.00031159
0.312374	0.00093713		0.312879	0.00020019		0.312462	0.00031217
0.312957	0.00094705		0.313461	0.00019977		0.313044	0.00031252
0.313539	0.00094922		0.314044	0.00019877		0.313627	0.00031346
0.314122	0.00095459		0.314626	0.0001981		0.314209	0.00031274
0.314704	0.00095718		0.315208	0.00019791		0.314792	0.00031208
0.315286	0.00095943		0.315791	0.0001974		0.315374	0.00031262
0.315869	0.00096211		0.316373	0.000197		0.315957	0.0003134
0.316451	0.00095826		0.316956	0.00019796		0.316539	0.00031421
0.317033	0.00095272		0.317538	0.00019958		0.317122	0.00031369
0.317616	0.00095393		0.31812	0.00019947		0.317704	0.00031144
0.318198	0.00094471		0.318703	0.00019874		0.318287	0.00031051
0.318781	0.00094802		0.319285	0.00019745		0.318869	0.00031059
0.319363	0.00094726		0.319868	0.00019669		0.319452	0.00031057
0.319945	0.00094579		0.32045	0.00019563		0.320034	0.00030913
0.320528	0.00093914		0.321032	0.0001961		0.320616	0.00030662
0.32111	0.0009325		0.321615	0.00019691		0.321199	0.00030419
0.321693	0.0009291		0.322197	0.00019793		0.321781	0.00030257
0.322275	0.00092183		0.322779	0.00019825		0.322364	0.00030289
0.322857	0.00091332		0.323362	0.00019847		0.322946	0.00030421
0.32344	0.00090884		0.323944	0.00019686		0.323529	0.00030345
0.324022	0.00090518		0.324527	0.00019593		0.324111	0.00030071
0.324605	0.00089758		0.325109	0.00019594		0.324694	0.00029891
0.325187	0.00088878		0.325691	0.00019708		0.325276	0.00029808
0.325769	0.00088211		0.326274	0.00019821		0.325859	0.00029914
0.326352	0.00087419		0.326856	0.00019906		0.326441	0.0002995
0.326934	0.00086529		0.327439	0.00019956		0.327024	0.00029979
0.327517	0.00085707		0.328021	0.00019971		0.327606	0.0003008
0.328099	0.00084854		0.328603	0.00019904		0.328189	0.00030047
0.328681	0.00084183		0.329186	0.00019782		0.328771	0.00029998
0.329264	0.00083272		0.329768	0.00019781		0.329354	0.00029932
0.329846	0.00082071		0.330351	0.00019836		0.329936	0.0003003
0.330429	0.00081073		0.330933	0.00019813		0.330519	0.00030181
0.331011	0.00080406		0.331515	0.00019867		0.331101	0.0003011
0.331593	0.00079482		0.332098	0.00019848		0.331684	0.00030047
0.332176	0.00078058		0.33268	0.00019921		0.332266	0.00030161
0.332758	0.00076935		0.333262	0.00019938		0.332848	0.00030046
0.333341	0.00076049		0.333845	0.00019883		0.333431	0.00029775
0.333923	0.00075128		0.334427	0.00019972		0.334013	0.00029666
0.334505	0.00074179		0.33501	0.00020072		0.334596	0.00029563
0.335088	0.00073005		0.335592	0.00020094		0.335178	0.00029476
0.33567	0.00071901		0.336174	0.00020194		0.335761	0.00029526
0.336253	0.00071413		0.336757	0.00020254		0.336343	0.00029634
0.336835	0.00070485		0.337339	0.00020281		0.336926	0.00029729
0.337417	0.00069349		0.337922	0.00020281		0.337508	0.00029791
0.338	0.00068232		0.338504	0.00020261		0.338091	0.00029797
0.338582	0.00067148		0.339086	0.00020229		0.338673	0.0002978
0.339165	0.0006627		0.339669	0.00020122		0.339256	0.00029814
0.339747	0.00065094		0.340251	0.0002012		0.339838	0.00029797
0.340329	0.00063616		0.340833	0.00020131		0.340421	0.00029744
0.340912	0.000624		0.341416	0.00020204		0.341003	0.00029802
0.341494	0.00061354		0.341998	0.00020264		0.341586	0.00029685
0.342077	0.00059965		0.342581	0.0002018		0.342168	0.00029812
0.342659	0.00058864		0.343163	0.00020138		0.342751	0.00029576
0.343241	0.00057796		0.343745	0.00020172		0.343333	0.0002964
0.343824	0.00056715		0.344328	0.00020224		0.343916	0.00029455
0.344406	0.00055826		0.34491	0.0002026		0.344498	0.00029359
0.344989	0.00054845		0.345493	0.00020173		0.345081	0.00029227
0.345571	0.00053978		0.346075	0.00020038		0.345663	0.00029127
0.346153	0.00052766		0.346657	0.0001986		0.346245	0.00029102
0.346736	0.00051668		0.34724	0.00019797		0.346828	0.00029153
0.347318	0.00050925		0.347822	0.00019842		0.34741	0.0002911
0.347901	0.00050005		0.348404	0.00019848		0.347993	0.00028814
0.348483	0.00049062		0.348987	0.00019902		0.348575	0.00028888
0.349065	0.00047865		0.349569	0.00019961		0.349158	0.00029015
0.349648	0.00047013		0.350152	0.0001991		0.34974	0.00029231
0.35023	0.00046329		0.350734	0.00019737		0.350323	0.0002949
0.350813	0.00045027		0.351316	0.00019612		0.350905	0.00029606
0.351395	0.00043729		0.351899	0.00019535		0.351488	0.00029368
0.351977	0.00042792		0.352481	0.00019469		0.35207	0.00029205
0.35256	0.00041967		0.353064	0.00019414		0.352653	0.00029222
0.353142	0.00040475		0.353646	0.00019371		0.353235	0.00029441
0.353725	0.00038995		0.354228	0.00019209		0.353818	0.00029386
0.354307	0.00037876		0.354811	0.00019054		0.3544	0.00029393
0.354889	0.00037216		0.355393	0.00018996		0.354983	0.00029385
0.355472	0.00036668		0.355976	0.0001891		0.355565	0.00029287
0.356054	0.00036128		0.356558	0.00018872		0.356148	0.00029193
0.356636	0.00035359		0.35714	0.0001892		0.35673	0.00029051
0.357219	0.00034313		0.357723	0.0001891		0.357313	0.00029181
0.357801	0.00032778		0.358305	0.00018914		0.357895	0.00029132
0.358384	0.00031668		0.358887	0.00018988		0.358478	0.00029037
0.358966	0.00030523		0.35947	0.00018899		0.35906	0.00029037
0.359548	0.00029391		0.360052	0.00018819		0.359642	0.00028915
0.360131	0.00028513		0.360635	0.00018745		0.360225	0.00028976
0.360713	0.00028		0.361217	0.00018664		0.360807	0.00029001
0.361296	0.00026963		0.361799	0.00018662		0.36139	0.00028873
0.361878	0.00025885		0.362382	0.00018674		0.361972	0.00029042
0.36246	0.00025377		0.362964	0.00018673		0.362555	0.00029297
0.363043	0.00024342		0.363547	0.00018574		0.363137	0.00029416
0.363625	0.00023168		0.364129	0.00018451		0.36372	0.00029508
0.364208	0.00022169		0.364711	0.00018353		0.364302	0.00029586
0.36479	0.00020789		0.365294	0.00018239		0.364885	0.00029623
0.365372	0.00019311		0.365876	0.00018185		0.365467	0.00029439
0.365955	0.00018274		0.366458	0.00018053		0.36605	0.00029324
0.366537	0.00017138		0.367041	0.00017912		0.366632	0.00029394
0.36712	0.00016196		0.367623	0.00017866		0.367215	0.00029244
0.367702	0.00014607		0.368206	0.00017837		0.367797	0.00029083
0.368284	0.00012824		0.368788	0.00017862		0.36838	0.00028832
0.368867	0.00012011		0.36937	0.00017855		0.368962	0.00028746
0.369449	0.00011343		0.369953	0.00017816		0.369545	0.00028849
0.370032	0.00010033		0.370535	0.00017762		0.370127	0.00028718
0.370614	8.7542e-05		0.371118	0.00017626		0.37071	0.00028479
0.371196	8.0541e-05		0.3717	0.00017605		0.371292	0.00028214
0.371779	6.6581e-05		0.372282	0.00017558		0.371875	0.00028248
0.372361	5.3846e-05		0.372865	0.00017522		0.372457	0.00028171
0.372944	4.1823e-05		0.373447	0.00017406		0.373039	0.00028156
0.373526	2.5535e-05		0.374029	0.000172		0.373622	0.00028214
0.374108	1.3249e-05		0.374612	0.00017181		0.374204	0.00028284
0.374691	-4.614e-08		0.375194	0.00017043		0.374787	0.00028105
0.375273	-7.007e-06		0.375777	0.00017017		0.375369	0.00027932
0.375856	-2.124e-05		0.376359	0.00017002		0.375952	0.00027812
0.376438	-3.642e-05		0.376941	0.00016883		0.376534	0.00027704
0.37702	-4.658e-05		0.377524	0.00016818		0.377117	0.00027786
0.377603	-5.644e-05		0.378106	0.00016795		0.377699	0.00027803
0.378185	-7.047e-05		0.378689	0.00016728		0.378282	0.00027761
0.378768	-8.5e-05		0.379271	0.0001662		0.378864	0.00027505
0.37935	-9.925e-05		0.379853	0.00016702		0.379447	0.00027364
0.379932	-0.0001073		0.380436	0.00016829		0.380029	0.00027149
0.380515	-0.0001109		0.381018	0.00016695		0.380612	0.00027356
0.381097	-0.0001198		0.3816	0.00016525		0.381194	0.00027472
0.38168	-0.0001342		0.382183	0.00016478		0.381777	0.00027467
0.382262	-0.000149		0.382765	0.00016451		0.382359	0.00027223
0.382844	-0.0001586		0.383348	0.00016427		0.382942	0.00027298
0.383427	-0.0001646		0.38393	0.00016609		0.383524	0.0002751
0.384009	-0.0001762		0.384512	0.00016724		0.384107	0.00027518
0.384592	-0.0001928		0.385095	0.00016739		0.384689	0.00027598
0.385174	-0.0002059		0.385677	0.00016789		0.385271	0.00027469
0.385756	-0.0002189		0.38626	0.0001667		0.385854	0.00027363
0.386339	-0.0002297		0.386842	0.00016531		0.386436	0.00027236
0.386921	-0.000237		0.387424	0.00016421		0.387019	0.00026975
0.387504	-0.0002459		0.388007	0.00016126		0.387601	0.00027133
0.388086	-0.0002502		0.388589	0.00016002		0.388184	0.00026929
0.388668	-0.0002548		0.389172	0.00016069		0.388766	0.00026509
0.389251	-0.0002656		0.389754	0.00016029		0.389349	0.00026459
0.389833	-0.000277		0.390336	0.00016149		0.389931	0.00026202
0.390416	-0.0002883		0.390919	0.00016255		0.390514	0.0002644
0.390998	-0.0003		0.391501	0.00016276		0.391096	0.00026297
0.39158	-0.0003156		0.392083	0.00016216		0.391679	0.00026143
0.392163	-0.0003306		0.392666	0.00016226		0.392261	0.00025972
0.392745	-0.0003414		0.393248	0.00016236		0.392844	0.00025674
0.393328	-0.0003518		0.393831	0.00016289		0.393426	0.00025716
0.39391	-0.0003605		0.394413	0.00016421		0.394009	0.0002553
0.394492	-0.0003687		0.394995	0.00016527		0.394591	0.00025657
0.395075	-0.000381		0.395578	0.00016549		0.395174	0.00025688
0.395657	-0.0003912		0.39616	0.00016521		0.395756	0.00025517
0.396239	-0.0004009		0.396743	0.00016561		0.396339	0.00025675
0.396822	-0.0004163		0.397325	0.00016661		0.396921	0.00025845
0.397404	-0.0004305		0.397907	0.00016622		0.397503	0.0002589
0.397987	-0.0004457		0.39849	0.00016473		0.398086	0.00025938
0.398569	-0.0004608		0.399072	0.00016326		0.398668	0.0002561
0.399151	-0.0004682		0.399655	0.00016314		0.399251	0.00025322
0.399734	-0.0004741		0.400237	0.00016361		0.399833	0.00025573
0.400316	-0.0004865		0.400819	0.00016361		0.400416	0.00025733
0.400899	-0.0004984		0.401402	0.00016325		0.400998	0.00025824
0.401481	-0.0005079		0.401984	0.00016295		0.401581	0.00025745
0.402063	-0.0005228		0.402566	0.00016229		0.402163	0.00025914
0.402646	-0.0005325		0.403149	0.00016289		0.402746	0.00026165
0.403228	-0.0005416		0.403731	0.0001636		0.403328	0.00026053
0.403811	-0.0005504		0.404314	0.00016401		0.403911	0.00026113
0.404393	-0.0005609		0.404896	0.00016473		0.404493	0.00026249
0.404975	-0.0005714		0.405478	0.00016408		0.405076	0.00026339
0.405558	-0.0005762		0.406061	0.00016299		0.405658	0.00026502
0.40614	-0.0005885		0.406643	0.0001623		0.406241	0.00026482
0.406723	-0.0006014		0.407225	0.0001616		0.406823	0.00026497
0.407305	-0.0006076		0.407808	0.00016141		0.407406	0.00026469
0.407887	-0.0006139		0.40839	0.00016127		0.407988	0.00026551
0.40847	-0.0006211		0.408973	0.00016023		0.408571	0.00026449
0.409052	-0.000632		0.409555	0.00015945		0.409153	0.00026563
0.409635	-0.0006452		0.410137	0.00016023		0.409736	0.00026419
0.410217	-0.0006545		0.41072	0.00016113		0.410318	0.00026516
0.410799	-0.0006577		0.411302	0.00016135		0.4109	0.00026541
0.411382	-0.0006599		0.411885	0.00016205		0.411483	0.00026637
0.411964	-0.0006688		0.412467	0.00016165		0.412065	0.00026765
0.412547	-0.0006803		0.413049	0.00016042		0.412648	0.00026754
0.413129	-0.0006848		0.413632	0.00015943		0.41323	0.00026742
0.413711	-0.0006875		0.414214	0.000159		0.413813	0.0002676
0.414294	-0.0006925		0.414797	0.0001591		0.414395	0.00026932
0.414876	-0.0006994		0.415379	0.00015963		0.414978	0.00027042
0.415459	-0.0007089		0.415961	0.00016057		0.41556	0.00027192
0.416041	-0.0007186		0.416544	0.00016112		0.416143	0.00027345
0.416623	-0.00073		0.417126	0.00016253		0.416725	0.00027467
0.417206	-0.0007458		0.417708	0.00016356		0.417308	0.00027403
0.417788	-0.0007578		0.418291	0.00016225		0.41789	0.00027593
0.418371	-0.0007669		0.418873	0.00016296		0.418473	0.00027638
0.418953	-0.0007793		0.419456	0.00016184		0.419055	0.00027595
0.419535	-0.0007894		0.420038	0.00016034		0.419638	0.00027562
0.420118	-0.000799		0.42062	0.00015917		0.42022	0.00027563
0.4207	-0.0008106		0.421203	0.00015946		0.420803	0.00027665
0.421283	-0.000817		0.421785	0.00015878		0.421385	0.00027764
0.421865	-0.0008218		0.422368	0.000159		0.421968	0.0002796
0.422447	-0.0008277		0.42295	0.00015812		0.42255	0.00027937
0.42303	-0.0008344		0.423532	0.00015759		0.423133	0.00028125
0.423612	-0.0008443		0.424115	0.0001563		0.423715	0.00027998
0.424194	-0.0008558		0.424697	0.00015545		0.424297	0.00028137
0.424777	-0.0008648		0.425279	0.00015672		0.42488	0.0002825
0.425359	-0.0008718		0.425862	0.00015673		0.425462	0.00028161
0.425942	-0.000877		0.426444	0.00015516		0.426045	0.00028077
0.426524	-0.0008812		0.427027	0.00015413		0.426627	0.00028137
0.427106	-0.0008852		0.427609	0.00015397		0.42721	0.00028183
0.427689	-0.0008935		0.428191	0.00015459		0.427792	0.00028248
0.428271	-0.0009064		0.428774	0.00015512		0.428375	0.00028545
0.428854	-0.0009216		0.429356	0.00015413		0.428957	0.00028469
0.429436	-0.0009329		0.429939	0.0001536		0.42954	0.00028282
0.430018	-0.00094		0.430521	0.00015412		0.430122	0.0002831
0.430601	-0.0009474		0.431103	0.00015525		0.430705	0.00028357
0.431183	-0.0009539		0.431686	0.00015552		0.431287	0.00028365
0.431766	-0.0009611		0.432268	0.00015648		0.43187	0.00027962
0.432348	-0.0009694		0.432851	0.0001567		0.432452	0.00027797
0.43293	-0.0009748		0.433433	0.00015631		0.433035	0.00027814
0.433513	-0.0009821		0.434015	0.0001575		0.433617	0.0002761
0.434095	-0.0009884		0.434598	0.00015684		0.4342	0.00027725
0.434678	-0.0009986		0.43518	0.00015743		0.434782	0.00027531
0.43526	-0.0010034		0.435762	0.00015823		0.435365	0.00027569
0.435842	-0.0010085		0.436345	0.00015762		0.435947	0.00027642
0.436425	-0.0010127		0.436927	0.00015653		0.43653	0.00027855
0.437007	-0.0010234		0.43751	0.00015739		0.437112	0.00028083
0.43759	-0.0010309		0.438092	0.00015802		0.437694	0.0002827
0.438172	-0.0010425		0.438674	0.0001585		0.438277	0.00028201
0.438754	-0.0010532		0.439257	0.00015849		0.438859	0.00028078
0.439337	-0.0010615		0.439839	0.00015758		0.439442	0.00027924
0.439919	-0.0010703		0.440422	0.00015824		0.440024	0.00027904
0.440502	-0.0010817		0.441004	0.00015788		0.440607	0.00027767
0.441084	-0.0010936		0.441586	0.00015773		0.441189	0.00027686
0.441666	-0.0011004		0.442169	0.00015759		0.441772	0.00027567
0.442249	-0.001109		0.442751	0.00015673		0.442354	0.00027716
0.442831	-0.0011216		0.443333	0.00015751		0.442937	0.00027621
0.443414	-0.0011322		0.443916	0.00015827		0.443519	0.00027655
0.443996	-0.0011466		0.444498	0.00015829		0.444102	0.00027631
0.444578	-0.001151		0.445081	0.0001577		0.444684	0.00027585
0.445161	-0.0011577		0.445663	0.00015722		0.445267	0.00027581
0.445743	-0.0011665		0.446245	0.00015763		0.445849	0.000276
0.446326	-0.0011748		0.446828	0.00015753		0.446432	0.00027728
0.446908	-0.0011809		0.44741	0.00015756		0.447014	0.00027934
0.44749	-0.0011907		0.447993	0.00015717		0.447597	0.00028005
0.448073	-0.0011989		0.448575	0.00015766		0.448179	0.00028175
0.448655	-0.0012025		0.449157	0.00015739		0.448762	0.00028026
0.449238	-0.0012078		0.44974	0.00015677		0.449344	0.00027869
0.44982	-0.0012134		0.450322	0.00015623		0.449926	0.0002803
0.450402	-0.001225		0.450904	0.00015548		0.450509	0.00027863
0.450985	-0.0012355		0.451487	0.00015499		0.451091	0.00027775
0.451567	-0.0012506		0.452069	0.00015566		0.451674	0.00027723
0.45215	-0.0012663		0.452652	0.00015503		0.452256	0.0002756
0.452732	-0.0012737		0.453234	0.00015342		0.452839	0.00027711
0.453314	-0.0012815		0.453816	0.00015346		0.453421	0.00027801
0.453897	-0.0012945		0.454399	0.00015415		0.454004	0.00027845
0.454479	-0.0013075		0.454981	0.00015328		0.454586	0.00027871
0.455062	-0.0013154		0.455564	0.00015431		0.455169	0.00027774
0.455644	-0.0013285		0.456146	0.00015536		0.455751	0.0002756
0.456226	-0.0013431		0.456728	0.0001555		0.456334	0.00027515
0.456809	-0.0013576		0.457311	0.00015655		0.456916	0.00027599
0.457391	-0.0013667		0.457893	0.00015424		0.457499	0.00027579
0.457974	-0.0013747		0.458476	0.00015371		0.458081	0.0002787
0.458556	-0.0013859		0.459058	0.0001545		0.458664	0.00028166
0.459138	-0.0014002		0.45964	0.00015498		0.459246	0.00028317
0.459721	-0.0014115		0.460223	0.00015377		0.459829	0.0002821
0.460303	-0.0014233		0.460805	0.00015445		0.460411	0.00028156
0.460885	-0.0014343		0.461387	0.00015498		0.460994	0.00028216
0.461468	-0.0014482		0.46197	0.00015525		0.461576	0.00028365
0.46205	-0.0014596		0.462552	0.00015537		0.462159	0.00028479
0.462633	-0.0014687		0.463135	0.00015448		0.462741	0.00028753
0.463215	-0.0014803		0.463717	0.0001554		0.463323	0.0002892
0.463797	-0.0014931		0.464299	0.00015544		0.463906	0.00029051
0.46438	-0.0015046		0.464882	0.00015512		0.464488	0.00029149
0.464962	-0.0015158		0.465464	0.00015524		0.465071	0.00028991
0.465545	-0.0015313		0.466047	0.00015512		0.465653	0.00028686
0.466127	-0.0015405		0.466629	0.00015443		0.466236	0.00028446
0.466709	-0.0015547		0.467211	0.00015212		0.466818	0.000283
0.467292	-0.0015631		0.467794	0.00014996		0.467401	0.0002817
0.467874	-0.0015733		0.468376	0.00014981		0.467983	0.00028262
0.468457	-0.0015872		0.468958	0.00014963		0.468566	0.00028225
0.469039	-0.0016029		0.469541	0.00014921		0.469148	0.00028131
0.469621	-0.0016176		0.470123	0.00014769		0.469731	0.00028236
0.470204	-0.0016304		0.470706	0.00014718		0.470313	0.00028373
0.470786	-0.0016446		0.471288	0.00014667		0.470896	0.00028384
0.471369	-0.0016639		0.47187	0.00014656		0.471478	0.00028312
0.471951	-0.0016806		0.472453	0.00014537		0.472061	0.00028253
0.472533	-0.0016966		0.473035	0.00014396		0.472643	0.0002825
0.473116	-0.0017094		0.473618	0.00014358		0.473226	0.00028293
0.473698	-0.0017259		0.4742	0.00014359		0.473808	0.00028192
0.474281	-0.0017422		0.474782	0.00014384		0.474391	0.00028267
0.474863	-0.0017593		0.475365	0.00014294		0.474973	0.00028326
0.475445	-0.0017771		0.475947	0.00014297		0.475555	0.00028292
0.476028	-0.0017924		0.476529	0.00014335		0.476138	0.00028314
0.47661	-0.0018057		0.477112	0.00014299		0.47672	0.00028164
0.477193	-0.0018164		0.477694	0.00014186		0.477303	0.00027973
0.477775	-0.0018258		0.478277	0.00014102		0.477885	0.00027802
0.478357	-0.00184		0.478859	0.00013957		0.478468	0.00027682
0.47894	-0.0018517		0.479441	0.00013746		0.47905	0.00027616
0.479522	-0.001861		0.480024	0.00013858		0.479633	0.00027846
0.480105	-0.0018764		0.480606	0.0001383		0.480215	0.00028027
0.480687	-0.0018833		0.481189	0.00013825		0.480798	0.00028167
0.481269	-0.0018923		0.481771	0.00013871		0.48138	0.00028152
0.481852	-0.0019069		0.482353	0.00013933		0.481963	0.00028036
0.482434	-0.0019172		0.482936	0.00013973		0.482545	0.00027931
0.483017	-0.0019254		0.483518	0.00014058		0.483128	0.00027721
0.483599	-0.0019343		0.484101	0.00014085		0.48371	0.00027664
0.484181	-0.0019496		0.484683	0.00013952		0.484293	0.00027684
0.484764	-0.0019599		0.485265	0.00013851		0.484875	0.00027772
0.485346	-0.0019655		0.485848	0.00013885		0.485458	0.0002763
0.485929	-0.0019714		0.48643	0.00013872		0.48604	0.00027616
0.486511	-0.0019802		0.487012	0.00013965		0.486623	0.00027764
0.487093	-0.0019872		0.487595	0.00013973		0.487205	0.00027626
0.487676	-0.001993		0.488177	0.00014003		0.487787	0.00027555
0.488258	-0.0019971		0.48876	0.00013999		0.48837	0.00027311
0.488841	-0.0020076		0.489342	0.00013965		0.488952	0.00027348
0.489423	-0.002015		0.489924	0.000139		0.489535	0.00027353
0.490005	-0.0020224		0.490507	0.00013767		0.490117	0.00027383
0.490588	-0.0020265		0.491089	0.00013688		0.4907	0.00027335
0.49117	-0.0020386		0.491672	0.00013553		0.491282	0.00027265
0.491753	-0.0020521		0.492254	0.00013521		0.491865	0.00027197
0.492335	-0.0020595		0.492836	0.00013568		0.492447	0.00026972
0.492917	-0.0020691		0.493419	0.00013567		0.49303	0.00026892
0.4935	-0.00208		0.494001	0.00013629		0.493612	0.00026949
0.494082	-0.0020917		0.494583	0.00013593		0.494195	0.00027053
0.494665	-0.0021027		0.495166	0.00013769		0.494777	0.00027151
0.495247	-0.0021146		0.495748	0.00013755		0.49536	0.0002725
0.495829	-0.0021221		0.496331	0.00013901		0.495942	0.00027286
0.496412	-0.0021346		0.496913	0.00013995		0.496525	0.00027321
0.496994	-0.002151		0.497495	0.00013977		0.497107	0.0002731
0.497577	-0.0021565		0.498078	0.00013967		0.49769	0.00027386
0.498159	-0.0021647		0.49866	0.00013775		0.498272	0.00027537
0.498741	-0.0021751		0.499243	0.00013775		0.498855	0.00027556
0.499324	-0.0021797		0.499825	0.00013879		0.499437	0.00027519
0.499906	-0.0021904		0.500407	0.00013936		0.50002	0.00027494
0.500489	-0.0021927		0.50099	0.00013891		0.500602	0.00027506
0.501071	-0.0022043		0.501572	0.00013989		0.501184	0.00027593
0.501653	-0.0022169		0.502155	0.0001389		0.501767	0.00027538
0.502236	-0.0022214		0.502737	0.00013804		0.502349	0.00027352
0.502818	-0.0022337		0.503319	0.00013703		0.502932	0.00027312
0.5034	-0.0022469		0.503902	0.00013628		0.503514	0.00027281
0.503983	-0.0022552		0.504484	0.00013587		0.504097	0.00027108
0.504565	-0.0022598		0.505066	0.0001363		0.504679	0.00027054
0.505148	-0.0022671		0.505649	0.00013491		0.505262	0.00027032
0.50573	-0.0022744		0.506231	0.0001348		0.505844	0.00026955
0.506312	-0.0022861		0.506814	0.000135		0.506427	0.00026975
0.506895	-0.0023007		0.507396	0.00013596		0.507009	0.00027112
0.507477	-0.0023105		0.507978	0.00013842		0.507592	0.00027216
0.50806	-0.0023167		0.508561	0.00013977		0.508174	0.00027223
0.508642	-0.0023291		0.509143	0.00013869		0.508757	0.00027131
0.509224	-0.0023401		0.509726	0.000139		0.509339	0.00027093
0.509807	-0.0023532		0.510308	0.00013709		0.509922	0.00027038
0.510389	-0.0023698		0.51089	0.00013728		0.510504	0.00026955
0.510972	-0.0023804		0.511473	0.00013802		0.511087	0.00027012
0.511554	-0.0023916		0.512055	0.00013734		0.511669	0.00026966
0.512136	-0.0023984		0.512637	0.0001351		0.512252	0.00026978
0.512719	-0.0024121		0.51322	0.00013448		0.512834	0.00027127
0.513301	-0.0024254		0.513802	0.00013533		0.513417	0.00027274
0.513884	-0.0024346		0.514385	0.00013638		0.513999	0.00027261
0.514466	-0.0024482		0.514967	0.00013638		0.514581	0.00027259
0.515048	-0.0024604		0.515549	0.00013615		0.515164	0.00027179
0.515631	-0.0024741		0.516132	0.00013533		0.515746	0.00026955
0.516213	-0.0024872		0.516714	0.00013538		0.516329	0.00026878
0.516796	-0.0025018		0.517297	0.00013543		0.516911	0.00026799
0.517378	-0.0025155		0.517879	0.00013518		0.517494	0.00026705
0.51796	-0.0025305		0.518461	0.0001341		0.518076	0.00026682
0.518543	-0.0025442		0.519044	0.00013322		0.518659	0.00026901
0.519125	-0.0025611		0.519626	0.00013415		0.519241	0.00027131
0.519708	-0.002571		0.520208	0.00013418		0.519824	0.0002715
0.52029	-0.002587		0.520791	0.00013538		0.520406	0.0002699
0.520872	-0.0026065		0.521373	0.00013522		0.520989	0.000268
0.521455	-0.0026261		0.521956	0.00013385		0.521571	0.00026714
0.522037	-0.0026346		0.522538	0.00013392		0.522154	0.00026609
0.52262	-0.002642		0.52312	0.00013376		0.522736	0.00026539
0.523202	-0.0026559		0.523703	0.0001345		0.523319	0.00026556
0.523784	-0.0026664		0.524285	0.00013363		0.523901	0.00026692
0.524367	-0.0026835		0.524868	0.00013309		0.524484	0.00026652
0.524949	-0.0026928		0.52545	0.00013274		0.525066	0.00026705
0.525532	-0.0026976		0.526032	0.00013252		0.525649	0.00026745
0.526114	-0.0027045		0.526615	0.00013227		0.526231	0.00026753
0.526696	-0.0027171		0.527197	0.00013255		0.526814	0.00026676
0.527279	-0.0027278		0.52778	0.00013387		0.527396	0.00026551
0.527861	-0.0027363		0.528362	0.00013466		0.527978	0.00026396
0.528444	-0.0027472		0.528944	0.00013322		0.528561	0.00026112
0.529026	-0.0027613		0.529527	0.00013226		0.529143	0.00025896
0.529608	-0.0027763		0.530109	0.00013202		0.529726	0.00025678
0.530191	-0.0027827		0.530691	0.00013288		0.530308	0.000255
0.530773	-0.0027887		0.531274	0.00013386		0.530891	0.00025488
0.531356	-0.0028023		0.531856	0.00013437		0.531473	0.00025525
0.531938	-0.0028154		0.532439	0.000135		0.532056	0.00025514
0.53252	-0.0028195		0.533021	0.00013546		0.532638	0.0002557
0.533103	-0.0028261		0.533603	0.0001351		0.533221	0.00025598
0.533685	-0.0028371		0.534186	0.00013458		0.533803	0.00025736
0.534268	-0.0028503		0.534768	0.00013428		0.534386	0.00025677
0.53485	-0.0028627		0.535351	0.00013318		0.534968	0.00025707
0.535432	-0.0028719		0.535933	0.0001321		0.535551	0.0002588
0.536015	-0.002887		0.536515	0.00013085		0.536133	0.00025979
0.536597	-0.0028969		0.537098	0.00013102		0.536716	0.00026034
0.537179	-0.0029047		0.53768	0.00013126		0.537298	0.0002607
0.537762	-0.0029173		0.538262	0.00013108		0.537881	0.00025944
0.538344	-0.0029218		0.538845	0.00013175		0.538463	0.00025827
0.538927	-0.0029279		0.539427	0.00013334		0.539046	0.0002581
0.539509	-0.0029384		0.54001	0.00013292		0.539628	0.00025941
0.540092	-0.0029454		0.540592	0.00013129		0.54021	0.00026074
0.540674	-0.0029566		0.541174	0.00013208		0.540793	0.00026032
0.541256	-0.0029696		0.541757	0.00013154		0.541375	0.00026066
0.541839	-0.0029805		0.542339	0.00013136		0.541958	0.00025967
0.542421	-0.0029835		0.542922	0.00013125		0.54254	0.00025716
0.543003	-0.0029924		0.543504	0.00013109		0.543123	0.00025703
0.543586	-0.0030025		0.544086	0.00013066		0.543705	0.00025704
0.544168	-0.0030191		0.544669	0.00012981		0.544288	0.00025702
0.544751	-0.0030239		0.545251	0.00012969		0.54487	0.00025862
0.545333	-0.003033		0.545833	0.00012992		0.545453	0.00025751
0.545915	-0.0030377		0.546416	0.00012997		0.546035	0.0002547
0.546498	-0.0030476		0.546998	0.00012999		0.546618	0.00025393
0.54708	-0.0030555		0.547581	0.00013106		0.5472	0.00025369
0.547663	-0.0030659		0.548163	0.0001311		0.547783	0.00025206
0.548245	-0.0030684		0.548745	0.00013016		0.548365	0.00024878
0.548827	-0.0030804		0.549328	0.00012935		0.548948	0.00024899
0.54941	-0.0030865		0.54991	0.00012871		0.54953	0.00025014
0.549992	-0.0030904		0.550493	0.00012849		0.550113	0.00025059
0.550575	-0.0030988		0.551075	0.00012854		0.550695	0.00025183
0.551157	-0.0031078		0.551657	0.00012763		0.551278	0.00025378
0.551739	-0.003118		0.55224	0.00012727		0.55186	0.00025448
0.552322	-0.0031236		0.552822	0.00012626		0.552442	0.00025383
0.552904	-0.0031367		0.553405	0.00012631		0.553025	0.00025166
0.553487	-0.003143		0.553987	0.00012685		0.553607	0.0002507
0.554069	-0.0031556		0.554569	0.00012643		0.55419	0.00025212
0.554651	-0.003171		0.555152	0.00012693		0.554772	0.0002525
0.555234	-0.0031746		0.555734	0.00012668		0.555355	0.00025322
0.555816	-0.0031795		0.556316	0.00012714		0.555937	0.00025313
0.556399	-0.0031884		0.556899	0.00012675		0.55652	0.00025289
0.556981	-0.0032059		0.557481	0.00012763		0.557102	0.00025403
0.557563	-0.0032186		0.558064	0.0001285		0.557685	0.00025633
0.558146	-0.0032219		0.558646	0.00012824		0.558267	0.00025774
0.558728	-0.0032218		0.559228	0.00012807		0.55885	0.00025843
0.559311	-0.0032299		0.559811	0.00012557		0.559432	0.00025855
0.559893	-0.0032371		0.560393	0.0001255		0.560015	0.00025879
0.560475	-0.0032428		0.560976	0.00012494		0.560597	0.00025915
0.561058	-0.0032429		0.561558	0.00012576		0.56118	0.00025908
0.56164	-0.0032565		0.56214	0.00012471		0.561762	0.00025903
0.562223	-0.0032705		0.562723	0.00012571		0.562345	0.00025897
0.562805	-0.0032813		0.563305	0.00012506		0.562927	0.0002581
0.563387	-0.0032925		0.563887	0.00012488		0.56351	0.00025759
0.56397	-0.003295		0.56447	0.00012686		0.564092	0.00025714
0.564552	-0.0033124		0.565052	0.00012787		0.564675	0.00025634
0.565135	-0.0033184		0.565635	0.0001283		0.565257	0.00025377
0.565717	-0.0033298		0.566217	0.00012691		0.565839	0.00025356
0.566299	-0.0033504		0.566799	0.00012684		0.566422	0.00025527
0.566882	-0.0033612		0.567382	0.00012796		0.567004	0.00025537
0.567464	-0.0033742		0.567964	0.00012763		0.567587	0.00025572
0.568046	-0.0033828		0.568547	0.00012721		0.568169	0.00025675
0.568629	-0.0033864		0.569129	0.00012804		0.568752	0.00025799
0.569211	-0.0034016		0.569711	0.00012994		0.569334	0.0002573
0.569794	-0.0034058		0.570294	0.00013076		0.569917	0.00025639
0.570376	-0.0034197		0.570876	0.00013164		0.570499	0.0002572
0.570958	-0.0034336		0.571459	0.00013232		0.571082	0.00025688
0.571541	-0.0034442		0.572041	0.00013149		0.571664	0.00026029
0.572123	-0.0034551		0.572623	0.00013054		0.572247	0.00025946
0.572706	-0.0034626		0.573206	0.00012986		0.572829	0.00025937
0.573288	-0.0034687		0.573788	0.00012912		0.573412	0.00026132
0.57387	-0.003484		0.57437	0.00012933		0.573994	0.00026007
0.574453	-0.0034962		0.574953	0.00012938		0.574577	0.0002615
0.575035	-0.0035094		0.575535	0.00012821		0.575159	0.00026648
0.575618	-0.0035183		0.576118	0.00012719		0.575742	0.00026716
0.5762	-0.003534		0.5767	0.00012619		0.576324	0.0002687
0.576782	-0.0035409		0.577282	0.00012543		0.576907	0.00026953
0.577365	-0.0035579		0.577865	0.00012505		0.577489	0.00027078
0.577947	-0.0035698		0.578447	0.00012446		0.578072	0.00027095
0.57853	-0.0035748		0.57903	0.00012381		0.578654	0.00027285
0.579112	-0.0035868		0.579612	0.00012375		0.579236	0.00027431
0.579694	-0.0035929		0.580194	0.00012397		0.579819	0.00027608
0.580277	-0.003604		0.580777	0.00012404		0.580401	0.0002745
0.580859	-0.0036161		0.581359	0.0001236		0.580984	0.00027394
0.581442	-0.0036293		0.581941	0.00012423		0.581566	0.00027429
0.582024	-0.0036361		0.582524	0.00012429		0.582149	0.0002743
0.582606	-0.0036408		0.583106	0.00012385		0.582731	0.00027532
0.583189	-0.003648		0.583689	0.00012433		0.583314	0.00027268
0.583771	-0.003661		0.584271	0.00012383		0.583896	0.00027136
0.584354	-0.0036828		0.584853	0.00012377		0.584479	0.00027195
0.584936	-0.0036997		0.585436	0.00012418		0.585061	0.00027424
0.585518	-0.0037113		0.586018	0.0001243		0.585644	0.0002752
0.586101	-0.0037198		0.586601	0.00012313		0.586226	0.00027532
0.586683	-0.0037305		0.587183	0.00012339		0.586809	0.00027516
0.587266	-0.0037417		0.587765	0.00012383		0.587391	0.00027499
0.587848	-0.0037599		0.588348	0.00012378		0.587974	0.00027657
0.58843	-0.0037766		0.58893	0.00012483		0.588556	0.00027828
0.589013	-0.0037884		0.589512	0.00012582		0.589139	0.00027689
0.589595	-0.0038046		0.590095	0.00012714		0.589721	0.00027584
0.590178	-0.0038169		0.590677	0.00012743		0.590304	0.00027543
0.59076	-0.0038217		0.59126	0.0001292		0.590886	0.00027357
0.591342	-0.0038283		0.591842	0.00012818		0.591469	0.00027407
0.591925	-0.0038351		0.592424	0.00012697		0.592051	0.00027386
0.592507	-0.0038422		0.593007	0.00012843		0.592633	0.00027412
0.59309	-0.0038571		0.593589	0.00012821		0.593216	0.00027546
0.593672	-0.0038656		0.594172	0.00012816		0.593798	0.00027532
0.594254	-0.0038773		0.594754	0.0001282		0.594381	0.00027753
0.594837	-0.0038887		0.595336	0.00012796		0.594963	0.00027836
0.595419	-0.0038923		0.595919	0.00012694		0.595546	0.00027688
0.596002	-0.0038993		0.596501	0.00012622		0.596128	0.00027673
0.596584	-0.0039058		0.597084	0.00012534		0.596711	0.00027882
0.597166	-0.0039215		0.597666	0.00012445		0.597293	0.0002766
0.597749	-0.0039331		0.598248	0.00012274		0.597876	0.00027455
0.598331	-0.0039381		0.598831	0.00012081		0.598458	0.00027386
0.598914	-0.0039486		0.599413	0.00012036		0.599041	0.00027325
0.599496	-0.0039491		0.599995	0.00012072		0.599623	0.00027399
0.600078	-0.0039518		0.600578	0.00012024		0.600206	0.00027526
0.600661	-0.0039607		0.60116	0.00011983		0.600788	0.0002747
0.601243	-0.0039685		0.601743	0.00011943		0.601371	0.00027521
0.601825	-0.0039759		0.602325	0.00011966		0.601953	0.00027586
0.602408	-0.003984		0.602907	0.00012069		0.602536	0.00027341
0.60299	-0.0039919		0.60349	0.00012173		0.603118	0.00027494
0.603573	-0.0040046		0.604072	0.00012201		0.603701	0.00027118
0.604155	-0.0040119		0.604654	0.00012257		0.604283	0.00026895
0.604738	-0.00402		0.605237	0.0001226		0.604865	0.00026865
0.60532	-0.0040269		0.605819	0.00012202		0.605448	0.00026927
0.605902	-0.0040358		0.606402	0.00012309		0.60603	0.00026647
0.606485	-0.0040467		0.606984	0.00012382		0.606613	0.00026637
0.607067	-0.004055		0.607566	0.00012412		0.607195	0.00026643
0.607649	-0.0040733		0.608149	0.00012537		0.607778	0.0002633
0.608232	-0.0040822		0.608731	0.00012587		0.60836	0.00026231
0.608814	-0.00409		0.609314	0.00012533		0.608943	0.00025934
0.609397	-0.0040971		0.609896	0.00012498		0.609525	0.00025866
0.609979	-0.0041101		0.610478	0.00012538		0.610108	0.00025671
0.610561	-0.0041255		0.611061	0.00012544		0.61069	0.00025622
0.611144	-0.0041392		0.611643	0.00012492		0.611273	0.00025541
0.611726	-0.0041529		0.612226	0.00012429		0.611855	0.00025393
0.612309	-0.0041599		0.612808	0.00012342		0.612438	0.00025367
0.612891	-0.0041671		0.61339	0.00012338		0.61302	0.00025795
0.613473	-0.0041683		0.613973	0.00012373		0.613603	0.00025711
0.614056	-0.004178		0.614555	0.00012307		0.614185	0.00025584
0.614638	-0.0041824		0.615137	0.0001219		0.614768	0.00025614
0.615221	-0.0041897		0.61572	0.0001221		0.61535	0.00025702
0.615803	-0.004198		0.616302	0.00012192		0.615933	0.00025416
0.616385	-0.0042079		0.616885	0.00012142		0.616515	0.00025372
0.616968	-0.0042151		0.617467	0.0001218		0.617097	0.00025166
0.61755	-0.0042249		0.618049	0.00012115		0.61768	0.00025159
0.618133	-0.0042367		0.618632	0.00011933		0.618262	0.0002522
0.618715	-0.0042419		0.619214	0.00011785		0.618845	0.00025392
0.619297	-0.0042513		0.619797	0.00011702		0.619427	0.00025651
0.61988	-0.0042593		0.620379	0.0001162		0.62001	0.00025954
0.620462	-0.0042732		0.620961	0.00011639		0.620592	0.0002588
0.621045	-0.0042839		0.621544	0.00011801		0.621175	0.00026003
0.621627	-0.0042877		0.622126	0.00011781		0.621757	0.00026103
0.622209	-0.0042949		0.622708	0.00011633		0.62234	0.00026024
0.622792	-0.0043014		0.623291	0.00011577		0.622922	0.00025921
0.623374	-0.0043064		0.623873	0.00011572		0.623505	0.00025962
0.623957	-0.0043187		0.624456	0.0001166		0.624087	0.00025871
0.624539	-0.0043322		0.625038	0.00011712		0.62467	0.00025818
0.625121	-0.0043421		0.62562	0.00011703		0.625252	0.00026136
0.625704	-0.0043525		0.626203	0.00011817		0.625835	0.0002586
0.626286	-0.0043526		0.626785	0.00011812		0.626417	0.0002606
0.626869	-0.0043681		0.627368	0.00011711		0.627	0.00026203
0.627451	-0.0043787		0.62795	0.00011704		0.627582	0.00026262
0.628033	-0.004384		0.628532	0.00011674		0.628165	0.00026339
0.628616	-0.0043978		0.629115	0.00011549		0.628747	0.00026385
0.629198	-0.0044005		0.629697	0.00011444		0.62933	0.00026099
0.629781	-0.0044083		0.63028	0.00011509		0.629912	0.00025813
0.630363	-0.0044181		0.630862	0.00011597		0.630494	0.00025863
0.630945	-0.0044323		0.631444	0.00011569		0.631077	0.00025809
0.631528	-0.0044394		0.632027	0.00011537		0.631659	0.00026014
0.63211	-0.0044477		0.632609	0.00011478		0.632242	0.00025927
0.632693	-0.0044484		0.633191	0.00011474		0.632824	0.00026078
0.633275	-0.0044598		0.633774	0.00011497		0.633407	0.00025969
0.633857	-0.0044726		0.634356	0.00011569		0.633989	0.00026048
0.63444	-0.0044757		0.634939	0.00011594		0.634572	0.00025776
0.635022	-0.0044868		0.635521	0.00011496		0.635154	0.0002594
0.635605	-0.0044942		0.636103	0.00011491		0.635737	0.00025933
0.636187	-0.0045002		0.636686	0.00011502		0.636319	0.00025809
0.636769	-0.0045026		0.637268	0.00011495		0.636902	0.00025764
0.637352	-0.0045127		0.637851	0.0001155		0.637484	0.00025607
0.637934	-0.0045235		0.638433	0.00011636		0.638067	0.00025823
0.638517	-0.0045332		0.639015	0.0001169		0.638649	0.00025909
0.639099	-0.0045341		0.639598	0.00011705		0.639232	0.0002584
0.639681	-0.0045342		0.64018	0.00011733		0.639814	0.00025895
0.640264	-0.004535		0.640762	0.00011797		0.640397	0.0002577
0.640846	-0.0045452		0.641345	0.00011834		0.640979	0.00025854
0.641428	-0.0045515		0.641927	0.00011849		0.641562	0.00026062
0.642011	-0.0045589		0.64251	0.00011864		0.642144	0.00025915
0.642593	-0.0045756		0.643092	0.0001184		0.642726	0.00025866
0.643176	-0.0045802		0.643674	0.00011825		0.643309	0.00025882
0.643758	-0.0045925		0.644257	0.00011841		0.643891	0.00025967
0.644341	-0.004601		0.644839	0.00011841		0.644474	0.00025993
0.644923	-0.0046017		0.645422	0.00011815		0.645056	0.00026028
0.645505	-0.0046043		0.646004	0.00011958		0.645639	0.00026011
0.646088	-0.0046104		0.646586	0.00012017		0.646221	0.00026161
0.64667	-0.0046157		0.647169	0.00012049		0.646804	0.00026061
0.647252	-0.0046215		0.647751	0.00012163		0.647386	0.00025985
0.647835	-0.0046308		0.648333	0.00012174		0.647969	0.00025856
0.648417	-0.0046408		0.648916	0.00012152		0.648551	0.00025724
0.649	-0.0046527		0.649498	0.00012107		0.649134	0.00025685
0.649582	-0.0046613		0.650081	0.00012034		0.649716	0.00025729
0.650164	-0.0046691		0.650663	0.00011995		0.650299	0.00025687
0.650747	-0.0046793		0.651245	0.00011854		0.650881	0.00025612
0.651329	-0.0046866		0.651828	0.00011854		0.651464	0.00025422
0.651912	-0.0046957		0.65241	0.00011881		0.652046	0.00025536
0.652494	-0.0047016		0.652993	0.00011842		0.652629	0.00025422
0.653076	-0.004702		0.653575	0.00011755		0.653211	0.00025365
0.653659	-0.0047035		0.654157	0.0001168		0.653794	0.00025418
0.654241	-0.0047095		0.65474	0.00011732		0.654376	0.00025224
0.654824	-0.0047147		0.655322	0.00011794		0.654959	0.00025238
0.655406	-0.0047231		0.655905	0.00011771		0.655541	0.00025237
0.655988	-0.0047283		0.656487	0.00011862		0.656123	0.00025256
0.656571	-0.0047322		0.657069	0.00011924		0.656706	0.00025272
0.657153	-0.0047416		0.657652	0.00011944		0.657288	0.00025204
0.657736	-0.0047493		0.658234	0.00011957		0.657871	0.00025161
0.658318	-0.0047624		0.658816	0.00012014		0.658453	0.00025176
0.6589	-0.0047701		0.659399	0.00012045		0.659036	0.00025287
0.659483	-0.0047738		0.659981	0.00011994		0.659618	0.00025209
0.660065	-0.0047747		0.660564	0.00011995		0.660201	0.00025333
0.660648	-0.0047793		0.661146	0.0001203		0.660783	0.0002518
0.66123	-0.0047814		0.661728	0.00011979		0.661366	0.00025199
0.661812	-0.0047891		0.662311	0.00011865		0.661948	0.00025395
0.662395	-0.0047933		0.662893	0.00011707		0.662531	0.00025392
0.662977	-0.0047972		0.663476	0.0001169		0.663113	0.00025273
0.66356	-0.0048023		0.664058	0.00011693		0.663696	0.00025494
0.664142	-0.0048033		0.66464	0.00011675		0.664278	0.00025756
0.664724	-0.0048007		0.665223	0.00011653		0.664861	0.00025621
0.665307	-0.0048054		0.665805	0.00011643		0.665443	0.00025561
0.665889	-0.0048139		0.666387	0.00011613		0.666026	0.00025585
0.666472	-0.0048212		0.66697	0.00011538		0.666608	0.0002587
0.667054	-0.0048242		0.667552	0.00011461		0.667191	0.00025992
0.667636	-0.004825		0.668135	0.00011423		0.667773	0.00025944
0.668219	-0.0048292		0.668717	0.00011378		0.668356	0.00026187
0.668801	-0.0048338		0.669299	0.00011271		0.668938	0.00026143
0.669384	-0.0048393		0.669882	0.00011201		0.66952	0.00026321
0.669966	-0.0048404		0.670464	0.00011289		0.670103	0.00026334
0.670548	-0.0048463		0.671047	0.00011316		0.670685	0.00026215
0.671131	-0.0048504		0.671629	0.00011241		0.671268	0.00026096
0.671713	-0.0048494		0.672211	0.00011208		0.67185	0.00025966
0.672296	-0.0048481		0.672794	0.00011152		0.672433	0.00025962
0.672878	-0.004848		0.673376	0.00011103		0.673015	0.00025641
0.67346	-0.0048509		0.673958	0.00011149		0.673598	0.00025687
0.674043	-0.0048591		0.674541	0.0001117		0.67418	0.0002594
0.674625	-0.0048663		0.675123	0.00011045		0.674763	0.00025954
0.675207	-0.0048752		0.675706	0.00010918		0.675345	0.00025779
0.67579	-0.0048787		0.676288	0.00010869		0.675928	0.00025703
0.676372	-0.0048832		0.67687	0.00010856		0.67651	0.00025722
0.676955	-0.004892		0.677453	0.0001089		0.677093	0.00025727
0.677537	-0.004897		0.678035	0.00010796		0.677675	0.00025544
0.67812	-0.0048974		0.678618	0.00010751		0.678258	0.0002531
0.678702	-0.004899		0.6792	0.00010723		0.67884	0.00025038
0.679284	-0.0049063		0.679782	0.00010724		0.679423	0.0002483
0.679867	-0.0049145		0.680365	0.00010844		0.680005	0.00024899
0.680449	-0.0049196		0.680947	0.00010864		0.680588	0.0002504
0.681031	-0.0049217		0.68153	0.00010878		0.68117	0.00025079
0.681614	-0.0049277		0.682112	0.00010828		0.681753	0.00025112
0.682196	-0.004937		0.682694	0.00010903		0.682335	0.00025121
0.682779	-0.0049452		0.683277	0.00011031		0.682917	0.00025167
0.683361	-0.0049464		0.683859	0.00011021		0.6835	0.00025143
0.683944	-0.004954		0.684441	0.0001086		0.684082	0.00025146
0.684526	-0.0049614		0.685024	0.00010856		0.684665	0.00025062
0.685108	-0.0049632		0.685606	0.00010946		0.685247	0.0002486
0.685691	-0.0049745		0.686189	0.00010869		0.68583	0.00024688
0.686273	-0.0049812		0.686771	0.00010852		0.686412	0.00024761
0.686855	-0.0049858		0.687353	0.00010684		0.686995	0.00024733
0.687438	-0.0049933		0.687936	0.00010666		0.687577	0.00024763
0.68802	-0.0050047		0.688518	0.00010635		0.68816	0.00024981
0.688603	-0.0050103		0.689101	0.00010719		0.688742	0.00025118
0.689185	-0.0050221		0.689683	0.00010761		0.689325	0.00024988
0.689767	-0.0050297		0.690265	0.00010735		0.689907	0.00024875
0.69035	-0.005043		0.690848	0.00010737		0.69049	0.00024804
0.690932	-0.0050526		0.69143	0.00010864		0.691072	0.00024749
0.691515	-0.0050598		0.692012	0.00010944		0.691655	0.00024865
0.692097	-0.0050625		0.692595	0.00010909		0.692237	0.0002485
0.692679	-0.0050679		0.693177	0.00010809		0.69282	0.000247
0.693262	-0.0050755		0.69376	0.00010856		0.693402	0.00024434
0.693844	-0.0050874		0.694342	0.00010945		0.693985	0.00024402
0.694427	-0.0050986		0.694924	0.00010924		0.694567	0.00024596
0.695009	-0.0051089		0.695507	0.00010891		0.695149	0.00024716
0.695591	-0.0051151		0.696089	0.00010943		0.695732	0.00024662
0.696174	-0.0051249		0.696672	0.00011018		0.696314	0.00024435
0.696756	-0.0051337		0.697254	0.0001098		0.696897	0.00024301
0.697339	-0.0051438		0.697836	0.00010918		0.697479	0.00024071
0.697921	-0.0051525		0.698419	0.00010759		0.698062	0.00023802
0.698503	-0.0051637		0.699001	0.00010779		0.698644	0.00023615
0.699086	-0.0051742		0.699584	0.00010634		0.699227	0.00023493
0.699668	-0.0051793		0.700166	0.00010562		0.699809	0.00023482
0.700251	-0.0051897		0.700748	0.00010607		0.700392	0.00023506
0.700833	-0.0052034		0.701331	0.00010647		0.700974	0.00023543
0.701415	-0.0052159		0.701913	0.00010792		0.701557	0.00023457
0.701998	-0.0052277		0.702495	0.0001096		0.702139	0.00023484
0.70258	-0.0052381		0.703078	0.0001106		0.702722	0.00023487
0.703163	-0.0052495		0.70366	0.00010924		0.703304	0.00023319
0.703745	-0.0052633		0.704243	0.00010907		0.703887	0.00023309
0.704327	-0.0052711		0.704825	0.00011036		0.704469	0.00023469
0.70491	-0.0052761		0.705407	0.0001113		0.705052	0.00023648
0.705492	-0.0052837		0.70599	0.00011086		0.705634	0.00023653
0.706075	-0.0052861		0.706572	0.00011043		0.706217	0.00023698
0.706657	-0.0052894		0.707155	0.00011109		0.706799	0.0002387
0.707239	-0.0053019		0.707737	0.00011123		0.707381	0.0002406
0.707822	-0.0053131		0.708319	0.00011188		0.707964	0.00024294
0.708404	-0.0053168		0.708902	0.0001119		0.708546	0.00024378
0.708987	-0.0053214		0.709484	0.00011175		0.709129	0.0002419
0.709569	-0.0053314		0.710066	0.00011358		0.709711	0.00024054
0.710151	-0.0053422		0.710649	0.00011411		0.710294	0.00024024
0.710734	-0.0053513		0.711231	0.00011528		0.710876	0.00023925
0.711316	-0.0053586		0.711814	0.00011508		0.711459	0.00024008
0.711899	-0.005364		0.712396	0.00011464		0.712041	0.00023731
0.712481	-0.0053699		0.712978	0.00011492		0.712624	0.00023732
0.713063	-0.0053778		0.713561	0.00011506		0.713206	0.00023816
0.713646	-0.0053881		0.714143	0.00011458		0.713789	0.00023925
0.714228	-0.0053987		0.714726	0.00011388		0.714371	0.00024026
0.71481	-0.005403		0.715308	0.00011449		0.714954	0.00024031
0.715393	-0.0054089		0.71589	0.0001153		0.715536	0.00024006
0.715975	-0.0054205		0.716473	0.00011643		0.716119	0.0002411
0.716558	-0.0054282		0.717055	0.00011741		0.716701	0.00024134
0.71714	-0.0054348		0.717637	0.00011781		0.717284	0.00023886
0.717722	-0.0054461		0.71822	0.00011828		0.717866	0.00023774
0.718305	-0.0054536		0.718802	0.00011737		0.718449	0.00023856
0.718887	-0.0054592		0.719385	0.00011662		0.719031	0.00024006
0.71947	-0.0054679		0.719967	0.00011618		0.719614	0.00024104
0.720052	-0.0054749		0.720549	0.00011553		0.720196	0.00023989
0.720634	-0.0054832		0.721132	0.0001166		0.720778	0.00023878
0.721217	-0.0054913		0.721714	0.00011817		0.721361	0.0002391
0.721799	-0.0054975		0.722297	0.0001189		0.721943	0.00024012
0.722382	-0.0055071		0.722879	0.00011921		0.722526	0.00024133
0.722964	-0.0055186		0.723461	0.00011902		0.723108	0.00024249
0.723546	-0.0055265		0.724044	0.00011931		0.723691	0.0002421
0.724129	-0.0055302		0.724626	0.00011841		0.724273	0.00024306
0.724711	-0.0055348		0.725209	0.00011678		0.724856	0.0002447
0.725294	-0.0055422		0.725791	0.00011682		0.725438	0.00024517
0.725876	-0.0055484		0.726373	0.00011742		0.726021	0.00024549
0.726458	-0.0055553		0.726956	0.00011924		0.726603	0.00024709
0.727041	-0.0055611		0.727538	0.00011973		0.727186	0.0002495
0.727623	-0.0055604		0.72812	0.00012062		0.727768	0.00025209
0.728206	-0.0055656		0.728703	0.00012052		0.728351	0.00025441
0.728788	-0.005577		0.729285	0.00012175		0.728933	0.00025417
0.72937	-0.0055828		0.729868	0.00012144		0.729516	0.00025219
0.729953	-0.0055857		0.73045	0.00012131		0.730098	0.00025136
0.730535	-0.0055914		0.731032	0.00011973		0.730681	0.00025154
0.731118	-0.0055943		0.731615	0.00011988		0.731263	0.00025095
0.7317	-0.0055944		0.732197	0.00011905		0.731846	0.00024942
0.732282	-0.0055959		0.73278	0.00011878		0.732428	0.00024772
0.732865	-0.0055989		0.733362	0.00011921		0.733011	0.00024556
0.733447	-0.0056055		0.733944	0.00011952		0.733593	0.00024304
0.73403	-0.0056077		0.734527	0.00011789		0.734175	0.00024167
0.734612	-0.0056101		0.735109	0.00011696		0.734758	0.00024231
0.735194	-0.0056123		0.735691	0.00011762		0.73534	0.00024342
0.735777	-0.0056178		0.736274	0.00011839		0.735923	0.00024404
0.736359	-0.005621		0.736856	0.00011805		0.736505	0.00024307
0.736942	-0.0056255		0.737439	0.00011662		0.737088	0.00024114
0.737524	-0.0056314		0.738021	0.000116		0.73767	0.00024146
0.738106	-0.0056366		0.738603	0.00011619		0.738253	0.00024201
0.738689	-0.005637		0.739186	0.00011366		0.738835	0.00024186
0.739271	-0.005642		0.739768	0.00011376		0.739418	0.00024216
0.739854	-0.0056473		0.740351	0.00011279		0.74	0.00024362
0.740436	-0.0056542		0.740933	0.00011208		0.740583	0.000244
0.741018	-0.0056576		0.741515	0.0001109		0.741165	0.00024438
0.741601	-0.0056671		0.742098	0.00010971		0.741748	0.0002458
0.742183	-0.0056745		0.74268	0.00010866		0.74233	0.00024489
0.742766	-0.0056717		0.743262	0.00010915		0.742913	0.0002434
0.743348	-0.005675		0.743845	0.00011017		0.743495	0.00024303
0.74393	-0.0056794		0.744427	0.00011073		0.744078	0.00024416
0.744513	-0.0056778		0.74501	0.00010927		0.74466	0.00024557
0.745095	-0.0056817		0.745592	0.00010873		0.745243	0.00024464
0.745677	-0.0056826		0.746174	0.00010875		0.745825	0.00024372
0.74626	-0.0056848		0.746757	0.00010899		0.746407	0.00024315
0.746842	-0.0056834		0.747339	0.0001082		0.74699	0.00024163
0.747425	-0.0056875		0.747922	0.0001094		0.747572	0.00024193
0.748007	-0.0056908		0.748504	0.00011086		0.748155	0.00024328
0.74859	-0.0056917		0.749086	0.00011187		0.748737	0.00024463
0.749172	-0.0056927		0.749669	0.00011091		0.74932	0.00024519
0.749754	-0.0056958		0.750251	0.00010958		0.749902	0.00024459
0.750337	-0.0057007		0.750834	0.00010864		0.750485	0.00024516
0.750919	-0.0057018		0.751416	0.00010823		0.751067	0.00024583
0.751501	-0.0057001		0.751998	0.00010858		0.75165	0.00024579
0.752084	-0.0057023		0.752581	0.00010904		0.752232	0.0002464
0.752666	-0.0057022		0.753163	0.00011066		0.752815	0.00024669
0.753249	-0.0056976		0.753745	0.00011186		0.753397	0.0002456
0.753831	-0.005701		0.754328	0.00011231		0.75398	0.00024403
0.754413	-0.005702		0.75491	0.00011063		0.754562	0.00024341
0.754996	-0.0057039		0.755493	0.00010999		0.755145	0.00024323
0.755578	-0.0057137		0.756075	0.00010835		0.755727	0.00024301
0.756161	-0.0057172		0.756657	0.000109		0.75631	0.0002411
0.756743	-0.005725		0.75724	0.00010907		0.756892	0.00023894
0.757325	-0.0057319		0.757822	0.0001089		0.757475	0.00023688
0.757908	-0.0057342		0.758404	0.0001086		0.758057	0.00023748
0.75849	-0.0057348		0.758987	0.00010961		0.75864	0.00024058
0.759073	-0.0057358		0.759569	0.00011064		0.759222	0.0002418
0.759655	-0.0057375		0.760152	0.00011044		0.759804	0.00024194
0.760237	-0.0057438		0.760734	0.00011063		0.760387	0.00024351
0.76082	-0.0057507		0.761316	0.00010992		0.760969	0.000245
0.761402	-0.0057582		0.761899	0.0001108		0.761552	0.00024641
0.761985	-0.0057636		0.762481	0.0001108		0.762134	0.00024932
0.762567	-0.005769		0.763064	0.00011073		0.762717	0.00025066
0.763149	-0.005774		0.763646	0.0001108		0.763299	0.00025199
0.763732	-0.005781		0.764228	0.00011291		0.763882	0.00025285
0.764314	-0.0057873		0.764811	0.00011337		0.764464	0.00025105
0.764897	-0.0057927		0.765393	0.00011308		0.765047	0.00025168
0.765479	-0.0057966		0.765976	0.00011238		0.765629	0.00025246
0.766061	-0.005801		0.766558	0.00011432		0.766212	0.00025437
0.766644	-0.0058026		0.76714	0.00011562		0.766794	0.00025419
0.767226	-0.0058044		0.767723	0.0001159		0.767377	0.00025331
0.767809	-0.0058072		0.768305	0.0001157		0.767959	0.00025469
0.768391	-0.0058118		0.768888	0.00011533		0.768542	0.00025523
0.768973	-0.0058116		0.76947	0.00011571		0.769124	0.00025268
0.769556	-0.0058132		0.770052	0.00011528		0.769707	0.00025163
0.770138	-0.005815		0.770635	0.00011557		0.770289	0.00025262
0.770721	-0.0058177		0.771217	0.00011562		0.770872	0.00025292
0.771303	-0.0058176		0.771799	0.0001167		0.771454	0.00025228
0.771885	-0.005826		0.772382	0.00011706		0.772036	0.00025228
0.772468	-0.0058328		0.772964	0.00011518		0.772619	0.0002516
0.77305	-0.005835		0.773547	0.00011457		0.773201	0.00025181
0.773633	-0.0058471		0.774129	0.00011607		0.773784	0.00025117
0.774215	-0.0058557		0.774711	0.00011662		0.774366	0.00024934
0.774797	-0.0058631		0.775294	0.00011659		0.774949	0.00025043
0.77538	-0.0058766		0.775876	0.00011607		0.775531	0.00025258
0.775962	-0.0058873		0.776459	0.00011662		0.776114	0.00025432
0.776545	-0.0058968		0.777041	0.00011631		0.776696	0.00025474
0.777127	-0.0059047		0.777623	0.00011609		0.777279	0.00025203
0.777709	-0.005914		0.778206	0.00011514		0.777861	0.00024904
0.778292	-0.0059183		0.778788	0.00011613		0.778444	0.00024837
0.778874	-0.0059213		0.77937	0.00011691		0.779026	0.0002476
0.779456	-0.0059261		0.779953	0.00011519		0.779609	0.00024776
0.780039	-0.0059349		0.780535	0.00011594		0.780191	0.00024777
0.780621	-0.0059464		0.781118	0.00011637		0.780774	0.00024706
0.781204	-0.0059483		0.7817	0.00011491		0.781356	0.00024428
0.781786	-0.0059522		0.782282	0.00011199		0.781939	0.00024395
0.782369	-0.0059612		0.782865	0.00011221		0.782521	0.00024354
0.782951	-0.0059644		0.783447	0.00011267		0.783104	0.0002429
0.783533	-0.0059714		0.78403	0.00011494		0.783686	0.00024155
0.784116	-0.0059771		0.784612	0.00011572		0.784269	0.00024321
0.784698	-0.0059765		0.785194	0.00011581		0.784851	0.0002454
0.78528	-0.0059792		0.785777	0.00011455		0.785433	0.00025002
0.785863	-0.0059808		0.786359	0.00011445		0.786016	0.00025398
0.786445	-0.005981		0.786942	0.0001147		0.786598	0.00025566
0.787028	-0.0059838		0.787524	0.00011505		0.787181	0.00025438
0.78761	-0.0059891		0.788106	0.00011393		0.787763	0.00025245
0.788193	-0.0059963		0.788689	0.00011312		0.788346	0.00025241
0.788775	-0.0059982		0.789271	0.00011445		0.788928	0.00025173
0.789357	-0.0059983		0.789853	0.00011577		0.789511	0.00025088
0.78994	-0.0060044		0.790436	0.00011633		0.790093	0.00025028
0.790522	-0.006009		0.791018	0.00011729		0.790676	0.0002506
0.791104	-0.0060131		0.791601	0.00011815		0.791258	0.0002482
0.791687	-0.0060189		0.792183	0.00011787		0.791841	0.00024744
0.792269	-0.0060277		0.792765	0.0001185		0.792423	0.00024618
0.792852	-0.0060328		0.793348	0.00011819		0.793006	0.00024548
0.793434	-0.0060401		0.79393	0.00011779		0.793588	0.0002464
0.794016	-0.0060452		0.794513	0.00011839		0.794171	0.00024559
0.794599	-0.0060456		0.795095	0.00011942		0.794753	0.00024665
0.795181	-0.0060505		0.795677	0.00011875		0.795336	0.00024628
0.795764	-0.0060547		0.79626	0.00011825		0.795918	0.00024753
0.796346	-0.0060623		0.796842	0.00011755		0.796501	0.00024837
0.796928	-0.0060691		0.797424	0.00011827		0.797083	0.00024855
0.797511	-0.0060714		0.798007	0.00011858		0.797666	0.00024678
0.798093	-0.0060783		0.798589	0.00011833		0.798248	0.00024893
0.798676	-0.0060879		0.799172	0.00011816		0.79883	0.00025085
0.799258	-0.0060949		0.799754	0.00011865		0.799413	0.0002503
0.79984	-0.006101		0.800336	0.00012058		0.799995	0.00024748
0.800423	-0.0061029		0.800919	0.00012099		0.800578	0.00024774
0.801005	-0.0061021		0.801501	0.00012099		0.80116	0.00024554
0.801588	-0.0061084		0.802083	0.00012173		0.801743	0.00024466
0.80217	-0.0061166		0.802666	0.00012167		0.802325	0.00024463
0.802752	-0.0061162		0.803248	0.00012128		0.802908	0.00024454
0.803335	-0.0061168		0.803831	0.00012286		0.80349	0.00024599
0.803917	-0.0061203		0.804413	0.00012319		0.804073	0.00024586
0.8045	-0.0061206		0.804995	0.00012307		0.804655	0.00024456
0.805082	-0.0061216		0.805578	0.00012125		0.805238	0.00024568
0.805664	-0.0061162		0.80616	0.00011959		0.80582	0.00024648
0.806247	-0.0061126		0.806743	0.00011797		0.806403	0.00024689
0.806829	-0.0061068		0.807325	0.00011689		0.806985	0.00024737
0.807412	-0.0061095		0.807907	0.00011501		0.807568	0.00024852
0.807994	-0.0061183		0.80849	0.00011444		0.80815	0.00025159
0.808576	-0.0061227		0.809072	0.00011463		0.808733	0.00025104
0.809159	-0.0061306		0.809655	0.00011592		0.809315	0.00025067
0.809741	-0.0061346		0.810237	0.00011583		0.809897	0.00025014
0.810323	-0.0061424		0.810819	0.00011509		0.81048	0.00025237
0.810906	-0.0061548		0.811402	0.00011528		0.811063	0.00025234
0.811488	-0.0061621		0.811984	0.00011587		0.811645	0.00025209
0.812071	-0.0061719		0.812567	0.00011671		0.812227	0.00025191
0.812653	-0.0061716		0.813149	0.00011396		0.81281	0.00025346
0.813236	-0.0061701		0.813731	0.00011253		0.813392	0.00025284
0.813818	-0.0061738		0.814314	0.00011304		0.813975	0.00024865
0.8144	-0.006179		0.814896	0.00011386		0.814557	0.00024397
0.814983	-0.0061855		0.815478	0.00011394		0.81514	0.00024173
0.815565	-0.0061911		0.816061	0.00011503		0.815722	0.00024021
0.816147	-0.0061993		0.816643	0.00011453		0.816305	0.00024012
0.81673	-0.0062049		0.817226	0.00011516		0.816887	0.00024033
0.817312	-0.0062099		0.817808	0.00011524		0.81747	0.0002406
0.817895	-0.0062184		0.81839	0.00011425		0.818052	0.00024059
0.818477	-0.0062252		0.818973	0.00011235		0.818635	0.00024024
0.819059	-0.0062298		0.819555	0.00011212		0.819217	0.00024168
0.819642	-0.0062345		0.820138	0.00011044		0.8198	0.00024119
0.820224	-0.0062399		0.82072	0.00010806		0.820382	0.00024173
0.820807	-0.0062461		0.821302	0.0001073		0.820965	0.00024406
0.821389	-0.0062518		0.821885	0.00010682		0.821547	0.00024435
0.821971	-0.0062556		0.822467	0.00010679		0.82213	0.0002426
0.822554	-0.0062592		0.823049	0.00010641		0.822712	0.0002414
0.823136	-0.0062597		0.823632	0.00010554		0.823294	0.00024139
0.823719	-0.0062671		0.824214	0.00010632		0.823877	0.00023945
0.824301	-0.0062671		0.824797	0.00010584		0.824459	0.00023878
0.824883	-0.0062747		0.825379	0.00010594		0.825042	0.00023854
0.825466	-0.0062805		0.825961	0.00010693		0.825624	0.00023803
0.826048	-0.0062792		0.826544	0.00010737		0.826207	0.00023767
0.826631	-0.0062806		0.827126	0.00010681		0.826789	0.00023957
0.827213	-0.0062847		0.827708	0.00010628		0.827372	0.00023976
0.827795	-0.0062807		0.828291	0.00010634		0.827954	0.00023834
0.828378	-0.0062823		0.828873	0.0001062		0.828537	0.00023549
0.82896	-0.0062877		0.829456	0.00010598		0.829119	0.00023789
0.829543	-0.0062919		0.830038	0.00010635		0.829702	0.00023869
0.830125	-0.0062979		0.83062	0.00010708		0.830284	0.00024093
0.830707	-0.0062999		0.831203	0.00010825		0.830867	0.0002427
0.83129	-0.0062953		0.831785	0.0001092		0.831449	0.00024423
0.831872	-0.0062964		0.832368	0.00010819		0.832032	0.00024373
0.832455	-0.0063049		0.83295	0.00010621		0.832614	0.00024407
0.833037	-0.006308		0.833532	0.00010461		0.833197	0.00024435
0.833619	-0.0063093		0.834115	0.00010439		0.833779	0.00024482
0.834202	-0.0063098		0.834697	0.00010582		0.834362	0.00024529
0.834784	-0.0063188		0.83528	0.00010807		0.834944	0.00024398
0.835367	-0.0063224		0.835862	0.00010939		0.835527	0.00024441
0.835949	-0.0063296		0.836444	0.00011031		0.836109	0.00024502
0.836531	-0.0063303		0.837027	0.00011105		0.836691	0.00024295
0.837114	-0.0063325		0.837609	0.00011199		0.837274	0.00024237
0.837696	-0.0063347		0.838192	0.0001129		0.837856	0.00024391
0.838279	-0.0063377		0.838774	0.0001123		0.838439	0.00024418
0.838861	-0.0063377		0.839356	0.00011089		0.839021	0.00024529
0.839443	-0.0063343		0.839939	0.00011118		0.839604	0.00024571
0.840026	-0.0063302		0.840521	0.00011221		0.840186	0.00024475
0.840608	-0.0063257		0.841103	0.00011191		0.840769	0.00024466
0.841191	-0.0063263		0.841686	0.00011142		0.841351	0.0002469
0.841773	-0.0063363		0.842268	0.00011308		0.841934	0.00025005
0.842355	-0.006342		0.842851	0.00011471		0.842516	0.00024979
0.842938	-0.006346		0.843433	0.0001148		0.843099	0.00025375
0.84352	-0.0063434		0.844015	0.00011519		0.843681	0.00025592
0.844103	-0.0063419		0.844598	0.00011482		0.844264	0.00025753
0.844685	-0.006343		0.84518	0.00011418		0.844846	0.00025581
0.845267	-0.0063432		0.845762	0.00011428		0.845429	0.00025522
0.84585	-0.0063463		0.846345	0.0001138		0.846011	0.00025594
0.846432	-0.0063466		0.846927	0.00011437		0.846594	0.0002556
0.847015	-0.0063425		0.84751	0.00011468		0.847176	0.00025431
0.847597	-0.0063435		0.848092	0.0001145		0.847759	0.00025621
0.848179	-0.0063457		0.848674	0.00011376		0.848341	0.00025298
0.848762	-0.0063477		0.849257	0.00011463		0.848924	0.00025166
0.849344	-0.0063454		0.849839	0.00011601		0.849506	0.00025177
0.849926	-0.0063423		0.850422	0.00011569		0.850088	0.00024972
0.850509	-0.0063415		0.851004	0.00011555		0.850671	0.00024936
0.851091	-0.0063449		0.851586	0.00011566		0.851253	0.00025054
0.851674	-0.0063488		0.852169	0.00011582		0.851836	0.00025334
0.852256	-0.0063528		0.852751	0.00011586		0.852418	0.00025265
0.852839	-0.0063523		0.853333	0.00011481		0.853001	0.00025064
0.853421	-0.0063562		0.853916	0.00011419		0.853583	0.00025075
0.854003	-0.0063576		0.854498	0.00011327		0.854166	0.00024945
0.854586	-0.0063593		0.855081	0.00011291		0.854748	0.00024934
0.855168	-0.0063644		0.855663	0.00011276		0.855331	0.00024913
0.85575	-0.0063718		0.856246	0.00011377		0.855913	0.00024987
0.856333	-0.0063799		0.856828	0.00011449		0.856496	0.0002503
0.856915	-0.0063873		0.85741	0.00011501		0.857078	0.00025142
0.857498	-0.0063903		0.857993	0.00011537		0.857661	0.00025148
0.85808	-0.0063921		0.858575	0.00011355		0.858243	0.00025225
0.858662	-0.0063927		0.859157	0.00011148		0.858826	0.0002516
0.859245	-0.0063887		0.85974	0.00011068		0.859408	0.00025527
0.859827	-0.0063947		0.860322	0.00010921		0.859991	0.00025455
0.86041	-0.0064019		0.860905	0.00010788		0.860573	0.00025377
0.860992	-0.0064075		0.861487	0.00010856		0.861156	0.00025236
0.861574	-0.0064057		0.862069	0.00011049		0.861738	0.00025279
0.862157	-0.0064037		0.862652	0.00011189		0.86232	0.00025168
0.862739	-0.0064014		0.863234	0.00011214		0.862903	0.00025277
0.863322	-0.0064072		0.863816	0.00011128		0.863485	0.00025103
0.863904	-0.0064146		0.864399	0.00011051		0.864068	0.00025018
0.864486	-0.00642		0.864981	0.00011047		0.86465	0.00025013
0.865069	-0.0064213		0.865564	0.00011035		0.865233	0.00025101
0.865651	-0.006432		0.866146	0.00011046		0.865815	0.00025292
0.866234	-0.0064324		0.866728	0.00011068		0.866398	0.00025284
0.866816	-0.0064341		0.867311	0.00011035		0.86698	0.00025116
0.867398	-0.0064305		0.867893	0.00010984		0.867563	0.00025058
0.867981	-0.0064319		0.868476	0.00010895		0.868145	0.00025083
0.868563	-0.0064346		0.869058	0.0001091		0.868728	0.00024995
0.869146	-0.0064421		0.86964	0.00010882		0.86931	0.00024947
0.869728	-0.0064487		0.870223	0.00010838		0.869893	0.00024934
0.87031	-0.0064552		0.870805	0.00010843		0.870475	0.00024792
0.870893	-0.0064625		0.871387	0.00010846		0.871058	0.0002466
0.871475	-0.0064673		0.87197	0.00010761		0.87164	0.00024485
0.872058	-0.0064752		0.872552	0.00010643		0.872223	0.00024346
0.87264	-0.0064864		0.873135	0.0001064		0.872805	0.00024323
0.873222	-0.0064956		0.873717	0.00010675		0.873388	0.00024253
0.873805	-0.0065035		0.874299	0.0001059		0.87397	0.00024292
0.874387	-0.0065114		0.874882	0.0001047		0.874553	0.00024304
0.87497	-0.006512		0.875464	0.0001047		0.875135	0.00024254
0.875552	-0.0065125		0.876047	0.00010405		0.875717	0.00024187
0.876134	-0.0065237		0.876629	0.00010301		0.8763	0.0002427
0.876717	-0.0065371		0.877211	0.00010267		0.876882	0.00024197
0.877299	-0.0065408		0.877794	0.00010242		0.877465	0.00024166
0.877882	-0.0065435		0.878376	0.0001018		0.878047	0.00024136
0.878464	-0.0065465		0.878959	0.00010196		0.87863	0.00024138
0.879046	-0.0065508		0.879541	0.0001029		0.879212	0.00024242
0.879629	-0.0065535		0.880123	0.000103		0.879795	0.00024381
0.880211	-0.0065567		0.880706	0.00010265		0.880377	0.00024254
0.880794	-0.0065645		0.881288	0.00010211		0.88096	0.00024141
0.881376	-0.0065676		0.881871	0.00010161		0.881542	0.00024118
0.881958	-0.0065788		0.882453	0.00010118		0.882125	0.00024405
0.882541	-0.0065825		0.883035	0.00010218		0.882707	0.0002455
0.883123	-0.0065902		0.883618	0.00010418		0.88329	0.00024789
0.883705	-0.0065937		0.8842	0.00010424		0.883872	0.0002478
0.884288	-0.006602		0.884782	0.00010364		0.884455	0.00024686
0.88487	-0.0066042		0.885365	0.0001028		0.885037	0.00024554
0.885453	-0.0066075		0.885947	0.0001023		0.88562	0.00024492
0.886035	-0.006611		0.88653	0.00010254		0.886202	0.00024307
0.886618	-0.0066168		0.887112	0.00010249		0.886784	0.00024471
0.8872	-0.0066187		0.887694	0.00010294		0.887367	0.00024305
0.887782	-0.0066294		0.888277	0.0001037		0.88795	0.00024134
0.888365	-0.0066383		0.888859	0.00010399		0.888532	0.00023706
0.888947	-0.0066445		0.889441	0.00010465		0.889114	0.00023763
0.889529	-0.0066512		0.890024	0.00010558		0.889697	0.00023967
0.890112	-0.0066593		0.890606	0.00010602		0.890279	0.00024154
0.890694	-0.0066687		0.891189	0.00010493		0.890862	0.00024009
0.891277	-0.0066767		0.891771	0.00010367		0.891444	0.00024084
0.891859	-0.0066856		0.892353	0.00010365		0.892027	0.00024112
0.892442	-0.0066879		0.892936	0.00010445		0.892609	0.000242
0.893024	-0.0066894		0.893518	0.00010492		0.893192	0.00024385
0.893606	-0.0066942		0.894101	0.0001045		0.893774	0.00024429
0.894189	-0.0066993		0.894683	0.00010513		0.894357	0.00024437
0.894771	-0.0067031		0.895265	0.00010522		0.894939	0.00024399
0.895353	-0.0067108		0.895848	0.00010447		0.895522	0.00024345
0.895936	-0.0067165		0.89643	0.00010343		0.896104	0.00024323
0.896518	-0.0067237		0.897012	0.00010395		0.896687	0.00024214
0.897101	-0.0067327		0.897595	0.00010575		0.897269	0.00024171
0.897683	-0.0067413		0.898177	0.00010553		0.897852	0.00024156
0.898265	-0.0067469		0.89876	0.00010511		0.898434	0.00024192
0.898848	-0.006755		0.899342	0.00010517		0.899017	0.00024152
0.89943	-0.0067537		0.899924	0.00010441		0.899599	0.00024126
0.900013	-0.0067488		0.900507	0.00010396		0.900181	0.00024046
0.900595	-0.0067507		0.901089	0.00010417		0.900764	0.00023984
0.901177	-0.0067558		0.901672	0.00010401		0.901347	0.00024017
0.90176	-0.0067618		0.902254	0.00010345		0.901929	0.00024096
0.902342	-0.0067643		0.902836	0.00010368		0.902511	0.00024162
0.902925	-0.0067694		0.903419	0.00010411		0.903094	0.0002423
0.903507	-0.0067727		0.904001	0.00010491		0.903676	0.00024368
0.904089	-0.0067761		0.904584	0.00010467		0.904259	0.00024568
0.904672	-0.0067828		0.905166	0.00010528		0.904841	0.00024708
0.905254	-0.0067871		0.905748	0.00010621		0.905424	0.00024649
0.905837	-0.0067849		0.906331	0.00010558		0.906006	0.00024588
0.906419	-0.0067807		0.906913	0.00010538		0.906589	0.00024783
0.907001	-0.006782		0.907495	0.00010607		0.907171	0.0002506
0.907584	-0.0067901		0.908078	0.00010648		0.907754	0.00025233
0.908166	-0.0067992		0.90866	0.00010611		0.908336	0.00025212
[truncated: 46,376 more rows]

## Sheet: TTC7B-FAM126A-EFR3A SEC (Fig 2)
Date corresponds to Fgure 2C
	Absorbance at 280 nm			Absorbance at 280 nm			Absorbance at 280 nm
Volume(mL)	TTC7B-FAM126A		Volume(mL)	EFR3A		Volume(mL)	EFR3A-TTC7B-FAM126A
-0.25397	0.0189149		-0.253783	0.0548491		-0.254213	0.00448974
-0.253388	0.01896		-0.253201	0.0549079		-0.25363	0.00447197
-0.252805	0.0189213		-0.252618	0.054917		-0.253048	0.0044747
-0.252223	0.0189452		-0.252036	0.0549091		-0.252466	0.00447865
-0.251641	0.018957		-0.251454	0.0548969		-0.251883	0.00446938
-0.251058	0.0189504		-0.250871	0.0548913		-0.251301	0.00445524
-0.250476	0.0189465		-0.250289	0.054886		-0.250719	0.00444911
-0.249894	0.0189585		-0.249706	0.0548787		-0.250136	0.00444606
-0.249312	0.0189663		-0.249124	0.0549888		-0.249554	0.00446742
-0.248729	0.0189654		-0.248542	0.0551511		-0.248972	0.00450925
-0.248147	0.018952		-0.247959	0.0551627		-0.248389	0.00452315
-0.247565	0.0189371		-0.247377	0.0551759		-0.247807	0.00452078
-0.246982	0.0189337		-0.246794	0.0551812		-0.247225	0.00452673
-0.2464	0.0189219		-0.246212	0.0551956		-0.246642	0.00452554
-0.245818	0.0189127		-0.24563	0.0551985		-0.24606	0.00451092
-0.245235	0.01892		-0.245047	0.0552087		-0.245478	0.00451713
-0.244653	0.0189078		-0.244465	0.0552103		-0.244895	0.00451809
-0.244071	0.0189187		-0.243883	0.0552117		-0.244313	0.0045181
-0.243488	0.0189182		-0.2433	0.0552155		-0.243731	0.00451911
-0.242906	0.0189		-0.242718	0.0552199		-0.243148	0.00451006
-0.242324	0.0189138		-0.242135	0.0552264		-0.242566	0.00452279
-0.241741	0.0189346		-0.241553	0.0552131		-0.241984	0.00452853
-0.241159	0.0189493		-0.240971	0.0552175		-0.241401	0.00453271
-0.240577	0.0189332		-0.240388	0.0552157		-0.240819	0.00453441
-0.239994	0.0189351		-0.239806	0.0551974		-0.240237	0.0045402
-0.239412	0.0189403		-0.239223	0.0551903		-0.239654	0.00453029
-0.23883	0.0189409		-0.238641	0.0552073		-0.239072	0.00453057
-0.238248	0.0189272		-0.238059	0.055215		-0.23849	0.00453855
-0.237665	0.0189113		-0.237476	0.055219		-0.237907	0.00454975
-0.237083	0.0189203		-0.236894	0.05522		-0.237325	0.00454455
-0.236501	0.0189391		-0.236312	0.055229		-0.236743	0.00455186
-0.235918	0.0234495		-0.235729	0.0501391		-0.23616	0.00449402
-0.235336	0.0318297		-0.235147	0.0180892		-0.235578	0.00396353
-0.234754	0.0318338		-0.234564	0.0180999		-0.234996	0.00395522
-0.234171	0.0318245		-0.233982	0.0181213		-0.234413	0.00394668
-0.233589	0.0318198		-0.2334	0.0181322		-0.233831	0.00394649
-0.233007	0.0318314		-0.232817	0.0181399		-0.233249	0.00395627
-0.232424	0.0318558		-0.232235	0.0181488		-0.232666	0.0039621
-0.231842	0.0318781		-0.231652	0.0181527		-0.232084	0.00395676
-0.23126	0.0318836		-0.23107	0.0181512		-0.231502	0.00395941
-0.230677	0.0319193		-0.230488	0.0181539		-0.230919	0.0039598
-0.230095	0.0319117		-0.229905	0.0181519		-0.230337	0.00397092
-0.229513	0.0319312		-0.229323	0.0181442		-0.229755	0.00397808
-0.22893	0.0319697		-0.22874	0.0181415		-0.229172	0.00398964
-0.228348	0.0319874		-0.228158	0.0181353		-0.22859	0.00398831
-0.227766	0.0319985		-0.227576	0.0181442		-0.228008	0.00397803
-0.227183	0.0320096		-0.226993	0.0181468		-0.227425	0.00397041
-0.226601	0.0320365		-0.226411	0.0181374		-0.226843	0.00397532
-0.226019	0.03204		-0.225829	0.0181369		-0.226261	0.00397286
-0.225437	0.032046		-0.225246	0.0181359		-0.225678	0.00396772
-0.224854	0.032047		-0.224664	0.0181167		-0.225096	0.00395214
-0.224272	0.0320471		-0.224081	0.0181173		-0.224514	0.003942
-0.22369	0.0320329		-0.223499	0.018111		-0.223931	0.00393658
-0.223107	0.0320511		-0.222917	0.0181044		-0.223349	0.00393578
-0.222525	0.0320803		-0.222334	0.0181038		-0.222767	0.00393522
-0.221943	0.0320834		-0.221752	0.0180809		-0.222184	0.00394209
-0.22136	0.0320725		-0.221169	0.0180705		-0.221602	0.00394184
-0.220778	0.0320799		-0.220587	0.0180744		-0.22102	0.00394557
-0.220196	0.0320782		-0.220005	0.0180711		-0.220437	0.00394579
-0.219613	0.0320834		-0.219422	0.0180678		-0.219855	0.00393471
-0.219031	0.0320922		-0.21884	0.0180654		-0.219273	0.00392986
-0.218449	0.0321093		-0.218258	0.0180607		-0.21869	0.00392422
-0.217866	0.0321043		-0.217675	0.0180481		-0.218108	0.00391996
-0.217284	0.0321149		-0.217093	0.0180345		-0.217526	0.00392312
-0.216702	0.0321358		-0.21651	0.0180227		-0.216943	0.00392946
-0.216119	0.0321254		-0.215928	0.0180126		-0.216361	0.00392677
-0.215537	0.0321361		-0.215346	0.0180078		-0.215779	0.00392731
-0.214955	0.0321491		-0.214763	0.0180028		-0.215196	0.00393427
-0.214372	0.0321553		-0.214181	0.0179886		-0.214614	0.00393803
-0.21379	0.0321707		-0.213598	0.017972		-0.214032	0.00393359
-0.213208	0.0321677		-0.213016	0.0179628		-0.213449	0.00392242
-0.212626	0.0321695		-0.212434	0.0179633		-0.212867	0.00391909
-0.212043	0.0321597		-0.211851	0.0179705		-0.212285	0.00391342
-0.211461	0.0321429		-0.211269	0.0179655		-0.211702	0.00392389
-0.210879	0.0321344		-0.210687	0.0179561		-0.21112	0.00393648
-0.210296	0.0321406		-0.210104	0.0179487		-0.210538	0.00393878
-0.209714	0.0321424		-0.209522	0.017942		-0.209955	0.00393816
-0.209132	0.032137		-0.208939	0.0179308		-0.209373	0.00394121
-0.208549	0.0321582		-0.208357	0.0179082		-0.208791	0.00393732
-0.207967	0.0321493		-0.207775	0.0179005		-0.208208	0.00393484
-0.207385	0.0321453		-0.207192	0.0178904		-0.207626	0.00393236
-0.206802	0.0321386		-0.20661	0.017894		-0.207043	0.00392417
-0.20622	0.032142		-0.206027	0.0178876		-0.206461	0.00391791
-0.205638	0.0321358		-0.205445	0.017873		-0.205879	0.00391279
-0.205055	0.0321355		-0.204863	0.0178651		-0.205296	0.0039336
-0.204473	0.032138		-0.20428	0.0178652		-0.204714	0.00393886
-0.203891	0.032142		-0.203698	0.0178674		-0.204132	0.00394428
-0.203308	0.032148		-0.203115	0.0178755		-0.203549	0.00396872
-0.202726	0.0321281		-0.202533	0.0178729		-0.202967	0.00400552
-0.202144	0.0321433		-0.201951	0.0178755		-0.202385	0.0040355
-0.201561	0.0321445		-0.201368	0.0178747		-0.201802	0.00407891
-0.200979	0.0321373		-0.200786	0.0178889		-0.20122	0.00412116
-0.200397	0.032128		-0.200204	0.0178973		-0.200638	0.00417163
-0.199815	0.0321106		-0.199621	0.017907		-0.200055	0.00422482
-0.199232	0.0321058		-0.199039	0.0179193		-0.199473	0.004288
-0.19865	0.0321012		-0.198456	0.0179318		-0.198891	0.00436291
-0.198068	0.0321115		-0.197874	0.0179381		-0.198308	0.00444995
-0.197485	0.0321257		-0.197292	0.0179586		-0.197726	0.00454428
-0.196903	0.0321415		-0.196709	0.0179695		-0.197144	0.0046638
-0.196321	0.0321482		-0.196127	0.0179737		-0.196561	0.00480778
-0.195738	0.0321464		-0.195544	0.0179906		-0.195979	0.00500567
-0.195156	0.0321451		-0.194962	0.0180004		-0.195397	0.00516771
-0.194574	0.0321651		-0.19438	0.01801		-0.194814	0.00532412
-0.193991	0.0321617		-0.193797	0.0180201		-0.194232	0.00548059
-0.193409	0.0321605		-0.193215	0.0180345		-0.19365	0.00564032
-0.192827	0.0321583		-0.192633	0.018047		-0.193067	0.00578583
-0.192244	0.0322036		-0.19205	0.0180588		-0.192485	0.0059395
-0.191662	0.0322092		-0.191468	0.0180546		-0.191903	0.0060853
-0.19108	0.0321971		-0.190885	0.0180667		-0.19132	0.00623035
-0.190497	0.0322087		-0.190303	0.0180724		-0.190738	0.00638197
-0.189915	0.0322274		-0.189721	0.0180726		-0.190156	0.00653501
-0.189333	0.032216		-0.189138	0.0180679		-0.189573	0.006677
-0.188751	0.0322115		-0.188556	0.0180737		-0.188991	0.00681173
-0.188168	0.0322196		-0.187973	0.018082		-0.188409	0.00694109
-0.187586	0.0321943		-0.187391	0.01809		-0.187826	0.00706578
-0.187004	0.0321822		-0.186809	0.0181001		-0.187244	0.00719074
-0.186421	0.0321868		-0.186226	0.018115		-0.186662	0.007312
-0.185839	0.0321725		-0.185644	0.0181252		-0.186079	0.0074272
-0.185257	0.0321799		-0.185062	0.0181401		-0.185497	0.00753763
-0.184674	0.0321814		-0.184479	0.018141		-0.184915	0.00765829
-0.184092	0.0322118		-0.183897	0.0181476		-0.184332	0.0077704
-0.18351	0.032208		-0.183314	0.0181638		-0.18375	0.0078794
-0.182927	0.0321996		-0.182732	0.018167		-0.183168	0.00799254
-0.182345	0.0322049		-0.18215	0.0181729		-0.182585	0.00808477
-0.181763	0.0322098		-0.181567	0.0181781		-0.182003	0.00818616
-0.18118	0.0322164		-0.180985	0.0181792		-0.181421	0.00829636
-0.180598	0.0322226		-0.180402	0.0181839		-0.180838	0.00838905
-0.180016	0.0322342		-0.17982	0.0181903		-0.180256	0.00848592
-0.179433	0.0322402		-0.179238	0.0182037		-0.179674	0.00858307
-0.178851	0.032237		-0.178655	0.0181987		-0.179091	0.00868163
-0.178269	0.0322223		-0.178073	0.0181956		-0.178509	0.00877918
-0.177686	0.0322081		-0.17749	0.0181947		-0.177927	0.00888124
-0.177104	0.0321928		-0.176908	0.0181945		-0.177344	0.00896043
-0.176522	0.0321636		-0.176326	0.0181947		-0.176762	0.00904716
-0.17594	0.0321626		-0.175743	0.0181871		-0.17618	0.00912147
-0.175357	0.0321485		-0.175161	0.0181761		-0.175597	0.00919272
-0.174775	0.0321121		-0.174579	0.0181665		-0.175015	0.00926429
-0.174193	0.0320788		-0.173996	0.0181423		-0.174433	0.00931465
-0.17361	0.0320724		-0.173414	0.0181354		-0.17385	0.00934984
-0.173028	0.0320558		-0.172831	0.018126		-0.173268	0.00938914
-0.172446	0.032022		-0.172249	0.018127		-0.172686	0.00941176
-0.171863	0.0320175		-0.171667	0.0181157		-0.172103	0.00943287
-0.171281	0.0320082		-0.171084	0.0181016		-0.171521	0.00944929
-0.170699	0.0320234		-0.170502	0.0180912		-0.170939	0.00946023
-0.170116	0.0320252		-0.169919	0.0180886		-0.170356	0.00944342
-0.169534	0.0320069		-0.169337	0.0180784		-0.169774	0.00944366
-0.168952	0.031973		-0.168755	0.0180857		-0.169192	0.00942143
-0.168369	0.0319173		-0.168172	0.0180791		-0.168609	0.00937929
-0.167787	0.0318661		-0.16759	0.0180724		-0.168027	0.00931778
-0.167205	0.0318373		-0.167008	0.0180688		-0.167445	0.0092371
-0.166622	0.0318301		-0.166425	0.0180672		-0.166862	0.00915691
-0.16604	0.0318233		-0.165843	0.0180571		-0.16628	0.00905762
-0.165458	0.0318257		-0.16526	0.0180489		-0.165698	0.00897035
-0.164875	0.0318238		-0.164678	0.0180394		-0.165115	0.00886969
-0.164293	0.0318099		-0.164096	0.0180271		-0.164533	0.00875873
-0.163711	0.0318061		-0.163513	0.0180188		-0.163951	0.00865752
-0.163129	0.0317887		-0.162931	0.0180096		-0.163368	0.00856063
-0.162546	0.0317643		-0.162348	0.0180098		-0.162786	0.00847072
-0.161964	0.0317621		-0.161766	0.0179931		-0.162204	0.00837977
-0.161382	0.03175		-0.161184	0.0179862		-0.161621	0.00828338
-0.160799	0.0317294		-0.160601	0.0179704		-0.161039	0.00817623
-0.160217	0.0317344		-0.160019	0.0179735		-0.160457	0.00808828
-0.159635	0.0317487		-0.159436	0.0179669		-0.159874	0.00800339
-0.159052	0.0317479		-0.158854	0.0179682		-0.159292	0.00791021
-0.15847	0.0317466		-0.158272	0.0179606		-0.15871	0.00782453
-0.157888	0.0317665		-0.157689	0.0179433		-0.158127	0.00775025
-0.157305	0.0317614		-0.157107	0.0179238		-0.157545	0.00766665
-0.156723	0.0317788		-0.156525	0.0179051		-0.156963	0.00758465
-0.156141	0.0317707		-0.155942	0.0178903		-0.15638	0.00751305
-0.155558	0.031775		-0.15536	0.0178854		-0.155798	0.0074482
-0.154976	0.0317429		-0.154777	0.017874		-0.155216	0.00737927
-0.154394	0.0317279		-0.154195	0.0178504		-0.154633	0.0073087
-0.153811	0.031734		-0.153613	0.017835		-0.154051	0.0072282
-0.153229	0.0317573		-0.15303	0.0178361		-0.153469	0.00716361
-0.152647	0.0317507		-0.152448	0.01783		-0.152886	0.00709025
-0.152064	0.0317417		-0.151865	0.0178302		-0.152304	0.00701738
-0.151482	0.031733		-0.151283	0.0178082		-0.151722	0.0069674
-0.1509	0.0317284		-0.150701	0.0178105		-0.151139	0.00690068
-0.150318	0.0317099		-0.150118	0.0177991		-0.150557	0.00683449
-0.149735	0.0317318		-0.149536	0.0177977		-0.149975	0.0067739
-0.149153	0.0317534		-0.148954	0.0177916		-0.149392	0.00671115
-0.148571	0.0317637		-0.148371	0.0177838		-0.14881	0.00664537
-0.147988	0.0317477		-0.147789	0.0177724		-0.148228	0.00659993
-0.147406	0.0317623		-0.147206	0.0177761		-0.147645	0.0065497
-0.146824	0.0317788		-0.146624	0.0177653		-0.147063	0.00649469
-0.146241	0.0317768		-0.146042	0.0177553		-0.146481	0.00644141
-0.145659	0.0317799		-0.145459	0.0177462		-0.145898	0.00636942
-0.145077	0.0317949		-0.144877	0.0177494		-0.145316	0.0063051
-0.144494	0.0317979		-0.144294	0.0177418		-0.144734	0.00626295
-0.143912	0.0317911		-0.143712	0.0177328		-0.144151	0.00621305
-0.14333	0.0317944		-0.14313	0.0177328		-0.143569	0.00616951
-0.142747	0.031791		-0.142547	0.0177291		-0.142987	0.00612957
-0.142165	0.0317982		-0.141965	0.0177244		-0.142404	0.00608494
-0.141583	0.0317741		-0.141383	0.0177227		-0.141822	0.00602642
-0.141	0.0317379		-0.1408	0.0177172		-0.14124	0.00599172
-0.140418	0.0317238		-0.140218	0.0177015		-0.140657	0.00593522
-0.139836	0.0317288		-0.139635	0.0176841		-0.140075	0.00588217
-0.139253	0.0317347		-0.139053	0.0176786		-0.139493	0.00582261
-0.138671	0.0317307		-0.138471	0.0176746		-0.13891	0.00577226
-0.138089	0.0317277		-0.137888	0.0176699		-0.138328	0.00573474
-0.137507	0.031717		-0.137306	0.0176539		-0.137746	0.00569025
-0.136924	0.031697		-0.136723	0.0176425		-0.137163	0.00563858
-0.136342	0.0316807		-0.136141	0.0176363		-0.136581	0.00558207
-0.13576	0.0316665		-0.135559	0.0176298		-0.135999	0.00552161
-0.135177	0.0316591		-0.134976	0.0176312		-0.135416	0.00548269
-0.134595	0.0316531		-0.134394	0.0176279		-0.134834	0.0054462
-0.134013	0.0316227		-0.133812	0.0176212		-0.134252	0.00540633
-0.13343	0.031625		-0.133229	0.0176115		-0.133669	0.00535538
-0.132848	0.0316393		-0.132647	0.0176075		-0.133087	0.00529969
-0.132266	0.0316275		-0.132064	0.0176038		-0.132505	0.00525397
-0.131683	0.031616		-0.131482	0.0175993		-0.131922	0.00520829
-0.131101	0.0315983		-0.1309	0.0175884		-0.13134	0.00515136
-0.130519	0.0315771		-0.130317	0.0175857		-0.130758	0.00510277
-0.129936	0.0315614		-0.129735	0.0175659		-0.130175	0.00507098
-0.129354	0.0315598		-0.129152	0.0175526		-0.129593	0.00503273
-0.128772	0.031554		-0.12857	0.0175539		-0.129011	0.00498813
-0.128189	0.0315362		-0.127988	0.0175488		-0.128428	0.00496753
-0.127607	0.031511		-0.127405	0.0175459		-0.127846	0.004938
-0.127025	0.0314921		-0.126823	0.0175435		-0.127264	0.00490206
-0.126443	0.0314773		-0.12624	0.0175407		-0.126681	0.00484606
-0.12586	0.0314718		-0.125658	0.0175446		-0.126099	0.00479421
-0.125278	0.0314705		-0.125076	0.0175484		-0.125517	0.00475597
-0.124696	0.0314736		-0.124493	0.017532		-0.124934	0.00472439
-0.124113	0.0314697		-0.123911	0.0175174		-0.124352	0.0046896
-0.123531	0.0314731		-0.123329	0.0175097		-0.12377	0.00465802
-0.122949	0.0314769		-0.122746	0.0174958		-0.123187	0.00461224
-0.122366	0.0314715		-0.122164	0.017498		-0.122605	0.00456816
-0.121784	0.0314712		-0.121581	0.0174904		-0.122023	0.00453574
-0.121202	0.0314709		-0.120999	0.0174884		-0.12144	0.00451207
-0.120619	0.0314543		-0.120417	0.0174823		-0.120858	0.00448113
-0.120037	0.0314371		-0.119834	0.0174844		-0.120276	0.00444855
-0.119455	0.0314273		-0.119252	0.0174824		-0.119693	0.00440789
-0.118872	0.0314364		-0.118669	0.0174757		-0.119111	0.00437146
-0.11829	0.0314517		-0.118087	0.0174752		-0.118529	0.00434064
-0.117708	0.0314359		-0.117505	0.0174699		-0.117946	0.00430394
-0.117125	0.0314247		-0.116922	0.0174716		-0.117364	0.00427301
-0.116543	0.0314433		-0.11634	0.0174715		-0.116782	0.00424731
-0.115961	0.0314461		-0.115758	0.0174731		-0.116199	0.00422686
-0.115378	0.0314355		-0.115175	0.0174815		-0.115617	0.00420378
-0.114796	0.0314289		-0.114593	0.0174821		-0.115034	0.00416686
-0.114214	0.031442		-0.11401	0.0174751		-0.114452	0.00413378
-0.113632	0.0314492		-0.113428	0.0174651		-0.11387	0.00410433
-0.113049	0.0314404		-0.112846	0.0174691		-0.113287	0.00408034
-0.112467	0.0314244		-0.112263	0.017455		-0.112705	0.00405912
-0.111885	0.0314346		-0.111681	0.0174447		-0.112123	0.00403298
-0.111302	0.0314457		-0.111098	0.0174447		-0.11154	0.0040076
-0.11072	0.0314457		-0.110516	0.0174325		-0.110958	0.00398679
-0.110138	0.031459		-0.109934	0.0174158		-0.110376	0.00396992
-0.109555	0.0314747		-0.109351	0.0173996		-0.109793	0.00394669
-0.108973	0.031478		-0.108769	0.0173903		-0.109211	0.00392461
-0.108391	0.0314988		-0.108186	0.0173953		-0.108629	0.00390257
-0.107808	0.031529		-0.107604	0.0174062		-0.108046	0.00388832
-0.107226	0.0315411		-0.107022	0.0174034		-0.107464	0.00387169
-0.106644	0.0315489		-0.106439	0.017396		-0.106882	0.00385325
-0.106061	0.0315495		-0.105857	0.0173894		-0.106299	0.00383033
-0.105479	0.0315411		-0.105275	0.0173919		-0.105717	0.00381117
-0.104897	0.0315349		-0.104692	0.0173936		-0.105135	0.00378974
-0.104314	0.0315365		-0.10411	0.017397		-0.104552	0.00376765
-0.103732	0.0315451		-0.103527	0.0173981		-0.10397	0.00374831
-0.10315	0.0315539		-0.102945	0.0173948		-0.103388	0.00372584
-0.102567	0.0315712		-0.102363	0.0173858		-0.102805	0.00371742
-0.101985	0.0315829		-0.10178	0.0173878		-0.102223	0.00370547
-0.101403	0.0315902		-0.101198	0.0173773		-0.101641	0.0036883
-0.100821	0.0316084		-0.100615	0.0173815		-0.101058	0.00366264
-0.100238	0.0316301		-0.100033	0.0173915		-0.100476	0.00363976
-0.099656	0.0316204		-0.099451	0.0173884		-0.099894	0.00361886
-0.099074	0.0316107		-0.098868	0.0173939		-0.099311	0.00360288
-0.098491	0.0316064		-0.098286	0.0173847		-0.098729	0.00358438
-0.097909	0.0316139		-0.097704	0.0173801		-0.098147	0.00355852
-0.097327	0.0316312		-0.097121	0.0173827		-0.097564	0.00354955
-0.096744	0.0316358		-0.096539	0.0173774		-0.096982	0.00355305
-0.096162	0.0316203		-0.095956	0.0173704		-0.0964	0.00354718
-0.09558	0.0316052		-0.095374	0.0173872		-0.095817	0.00353137
-0.094997	0.0315887		-0.094792	0.0173953		-0.095235	0.00351487
-0.094415	0.0315877		-0.094209	0.0174012		-0.094653	0.00350081
-0.093833	0.0315901		-0.093627	0.0174142		-0.09407	0.00348575
-0.09325	0.0315999		-0.093044	0.0174155		-0.093488	0.00347735
-0.092668	0.0315925		-0.092462	0.017416		-0.092906	0.00347017
-0.092086	0.0315965		-0.09188	0.0174171		-0.092323	0.0034627
-0.091503	0.0315964		-0.091297	0.0174165		-0.091741	0.00344683
-0.090921	0.0315979		-0.090715	0.0174083		-0.091159	0.00343062
-0.090339	0.0316063		-0.090133	0.0174016		-0.090576	0.00342251
-0.089756	0.0316027		-0.08955	0.0173949		-0.089994	0.00342111
-0.089174	0.0315922		-0.088968	0.0173782		-0.089412	0.0034225
-0.088592	0.0316007		-0.088385	0.0173851		-0.088829	0.00341834
-0.08801	0.0316074		-0.087803	0.0173836		-0.088247	0.00342348
-0.087427	0.0315855		-0.087221	0.0173839		-0.087665	0.00342302
-0.086845	0.0315799		-0.086638	0.0173837		-0.087082	0.0034172
-0.086263	0.0315681		-0.086056	0.0173785		-0.0865	0.00340445
-0.08568	0.0315701		-0.085473	0.0173918		-0.085918	0.00341086
-0.085098	0.0315712		-0.084891	0.0173979		-0.085335	0.00341764
-0.084516	0.0315792		-0.084309	0.0174039		-0.084753	0.00341373
-0.083933	0.031608		-0.083726	0.0174063		-0.084171	0.00340273
-0.083351	0.0316302		-0.083144	0.0174153		-0.083588	0.00340292
-0.082769	0.0316403		-0.082561	0.0174149		-0.083006	0.00341184
-0.082186	0.0316459		-0.081979	0.0174147		-0.082424	0.00341826
-0.081604	0.0316541		-0.081397	0.017422		-0.081841	0.00342468
-0.081022	0.0316559		-0.080814	0.0174332		-0.081259	0.0034309
-0.080439	0.03166		-0.080232	0.0174433		-0.080677	0.00343316
-0.079857	0.0316762		-0.07965	0.0174528		-0.080094	0.00343591
-0.079275	0.0316692		-0.079067	0.0174668		-0.079512	0.0034362
-0.078692	0.0316536		-0.078485	0.0174697		-0.07893	0.00343656
-0.07811	0.0316644		-0.077902	0.0174765		-0.078347	0.00344486
-0.077528	0.031685		-0.07732	0.0175035		-0.077765	0.00345538
-0.076945	0.0317106		-0.076738	0.0175081		-0.077183	0.00347584
-0.076363	0.0317223		-0.076155	0.0175065		-0.0766	0.00348516
-0.075781	0.0317356		-0.075573	0.0175118		-0.076018	0.00349447
-0.075199	0.0317549		-0.07499	0.0175138		-0.075436	0.00350804
-0.074616	0.0317567		-0.074408	0.0175146		-0.074853	0.00352033
-0.074034	0.0317597		-0.073826	0.0175236		-0.074271	0.00354243
-0.073452	0.0317691		-0.073243	0.0175379		-0.073689	0.00355442
-0.072869	0.0317756		-0.072661	0.0175491		-0.073106	0.00358083
-0.072287	0.031781		-0.072079	0.0175726		-0.072524	0.00360157
-0.071705	0.0317795		-0.071496	0.0175881		-0.071942	0.00361008
-0.071122	0.0317758		-0.070914	0.0175965		-0.071359	0.00364057
-0.07054	0.0317957		-0.070331	0.0176192		-0.070777	0.00366317
-0.069958	0.0318142		-0.069749	0.0176387		-0.070195	0.0036813
-0.069375	0.031843		-0.069167	0.0176694		-0.069612	0.00370408
-0.068793	0.0318939		-0.068584	0.0177014		-0.06903	0.00373636
-0.068211	0.0319271		-0.068002	0.0177235		-0.068448	0.00376531
-0.067628	0.0319533		-0.067419	0.0177552		-0.067865	0.00379242
-0.067046	0.0320094		-0.066837	0.0177875		-0.067283	0.00381936
-0.066464	0.0320631		-0.066255	0.0178163		-0.066701	0.00385869
-0.065881	0.0321241		-0.065672	0.0178462		-0.066118	0.003897
-0.065299	0.0321957		-0.06509	0.0178873		-0.065536	0.00394036
-0.064717	0.0322737		-0.064508	0.0179305		-0.064954	0.00400042
-0.064135	0.0323514		-0.063925	0.0179848		-0.064371	0.00405639
-0.063552	0.0324427		-0.063343	0.0180412		-0.063789	0.0041064
-0.06297	0.0325426		-0.06276	0.018105		-0.063207	0.00415481
-0.062388	0.0326476		-0.062178	0.0181843		-0.062624	0.00421316
-0.061805	0.0327608		-0.061596	0.0182547		-0.062042	0.0042935
-0.061223	0.0328792		-0.061013	0.0183412		-0.06146	0.00436237
-0.060641	0.0330149		-0.060431	0.0184345		-0.060877	0.00443295
-0.060058	0.0331436		-0.059848	0.0185226		-0.060295	0.00450104
-0.059476	0.0332708		-0.059266	0.0186045		-0.059713	0.00458808
-0.058894	0.0334129		-0.058684	0.018687		-0.05913	0.00467709
-0.058311	0.0335525		-0.058101	0.0187822		-0.058548	0.00477108
-0.057729	0.0336955		-0.057519	0.0188672		-0.057966	0.00486634
-0.057147	0.0338526		-0.056936	0.0189585		-0.057383	0.00497161
-0.056564	0.0340083		-0.056354	0.0190562		-0.056801	0.00506685
-0.055982	0.0341503		-0.055772	0.0191456		-0.056219	0.00516934
-0.0554	0.0343103		-0.055189	0.0192466		-0.055636	0.00528178
-0.054817	0.0344727		-0.054607	0.0193548		-0.055054	0.00538847
-0.054235	0.0346348		-0.054025	0.0194718		-0.054472	0.00548111
-0.053653	0.0348014		-0.053442	0.0195845		-0.053889	0.00559203
-0.05307	0.0349674		-0.05286	0.0196988		-0.053307	0.00570609
-0.052488	0.0351499		-0.052277	0.019812		-0.052725	0.00582827
-0.051906	0.0353257		-0.051695	0.0199283		-0.052142	0.00594732
-0.051324	0.0355092		-0.051113	0.0200427		-0.05156	0.00606469
-0.050741	0.0356895		-0.05053	0.0201549		-0.050978	0.00618397
-0.050159	0.0358751		-0.049948	0.0202469		-0.050395	0.00629568
-0.049577	0.0360597		-0.049365	0.0203579		-0.049813	0.00641273
-0.048994	0.036242		-0.048783	0.0204741		-0.049231	0.00651835
-0.048412	0.0364135		-0.048201	0.0205857		-0.048648	0.00663394
-0.04783	0.0365767		-0.047618	0.0207036		-0.048066	0.00673938
-0.047247	0.0367627		-0.047036	0.0208241		-0.047484	0.0068551
-0.046665	0.036951		-0.046454	0.020941		-0.046901	0.00697073
-0.046083	0.0371171		-0.045871	0.0210548		-0.046319	0.00709008
-0.0455	0.0372851		-0.045289	0.0211683		-0.045737	0.00720658
-0.044918	0.0374646		-0.044706	0.0212739		-0.045154	0.00731239
-0.044336	0.0376389		-0.044124	0.0213818		-0.044572	0.00741597
-0.043753	0.0378169		-0.043542	0.0214872		-0.04399	0.00751029
-0.043171	0.0379956		-0.042959	0.0215935		-0.043407	0.00761825
-0.042589	0.0381664		-0.042377	0.0217006		-0.042825	0.00773256
-0.042006	0.0383226		-0.041794	0.0218131		-0.042243	0.00783574
-0.041424	0.0384866		-0.041212	0.021907		-0.04166	0.00793842
-0.040842	0.0386696		-0.04063	0.0220155		-0.041078	0.00803709
-0.040259	0.0388135		-0.040047	0.0221103		-0.040496	0.00813681
-0.039677	0.0389381		-0.039465	0.0221987		-0.039913	0.00824292
-0.039095	0.039088		-0.038883	0.0222874		-0.039331	0.00834577
-0.038513	0.0392484		-0.0383	0.0223702		-0.038749	0.00843813
-0.03793	0.0394034		-0.037718	0.0224482		-0.038166	0.00853066
-0.037348	0.0395328		-0.037135	0.0225303		-0.037584	0.00861971
-0.036766	0.0396355		-0.036553	0.022613		-0.037002	0.00871111
-0.036183	0.0397089		-0.035971	0.0226852		-0.036419	0.00878735
-0.035601	0.0397726		-0.035388	0.0227489		-0.035837	0.00886154
-0.035019	0.0398419		-0.034806	0.0228041		-0.035255	0.00891992
-0.034436	0.0399094		-0.034223	0.0228436		-0.034672	0.00897863
-0.033854	0.039967		-0.033641	0.0228775		-0.03409	0.0090348
-0.033272	0.0400228		-0.033059	0.0229113		-0.033508	0.00909063
-0.032689	0.0400762		-0.032476	0.0229592		-0.032925	0.00912776
-0.032107	0.0400962		-0.031894	0.0229777		-0.032343	0.00916472
-0.031525	0.040121		-0.031311	0.0229992		-0.031761	0.00920221
-0.030942	0.0401523		-0.030729	0.0230245		-0.031178	0.00923063
-0.03036	0.0401587		-0.030147	0.0230395		-0.030596	0.00925155
-0.029778	0.0401524		-0.029564	0.0230631		-0.030014	0.00926237
-0.029195	0.0401639		-0.028982	0.0230683		-0.029431	0.009272
-0.028613	0.0401646		-0.0284	0.0230748		-0.028849	0.00928521
-0.028031	0.0401569		-0.027817	0.0230703		-0.028266	0.0092846
-0.027449	0.04015		-0.027235	0.0230533		-0.027684	0.00929293
-0.026866	0.0401494		-0.026652	0.0230501		-0.027102	0.00928864
-0.026284	0.040131		-0.02607	0.0230348		-0.026519	0.00927772
-0.025702	0.040106		-0.025488	0.023016		-0.025937	0.00926904
-0.025119	0.0400586		-0.024905	0.0229865		-0.025355	0.00926575
-0.024537	0.04002		-0.024323	0.0229705		-0.024772	0.00924342
-0.023955	0.0399728		-0.02374	0.0229537		-0.02419	0.00921875
-0.023372	0.0399179		-0.023158	0.0229353		-0.023608	0.00918264
-0.02279	0.0398727		-0.022576	0.0229045		-0.023025	0.00915296
-0.022208	0.0398254		-0.021993	0.0228797		-0.022443	0.00913518
-0.021625	0.0397766		-0.021411	0.0228518		-0.021861	0.00911188
-0.021043	0.0397097		-0.020829	0.0228325		-0.021278	0.00908993
-0.020461	0.0396523		-0.020246	0.0228017		-0.020696	0.00906305
-0.019878	0.0395906		-0.019664	0.0227603		-0.020114	0.00903969
-0.019296	0.0395228		-0.019081	0.0227153		-0.019531	0.00899862
-0.018714	0.0394798		-0.018499	0.0226736		-0.018949	0.0089649
-0.018131	0.0394218		-0.017917	0.0226355		-0.018367	0.00892156
-0.017549	0.0393498		-0.017334	0.0225977		-0.017784	0.00888157
-0.016967	0.0392911		-0.016752	0.0225678		-0.017202	0.00884105
-0.016384	0.0392378		-0.016169	0.0225342		-0.01662	0.00879787
-0.015802	0.0391613		-0.015587	0.0224989		-0.016037	0.008757
-0.01522	0.0390872		-0.015005	0.0224736		-0.015455	0.00871673
-0.014638	0.039028		-0.014422	0.0224419		-0.014873	0.00867957
-0.014055	0.0389601		-0.01384	0.0224085		-0.01429	0.00863162
-0.013473	0.0389077		-0.013258	0.0223732		-0.013708	0.00859518
-0.012891	0.0388432		-0.012675	0.0223389		-0.013126	0.00855256
-0.012308	0.0387921		-0.012093	0.0222961		-0.012543	0.00851247
-0.011726	0.0387169		-0.01151	0.0222474		-0.011961	0.00847154
-0.011144	0.0386552		-0.010928	0.0222044		-0.011379	0.00842224
-0.010561	0.0385971		-0.010346	0.0221658		-0.010796	0.00837642
-0.009979	0.038522		-0.009763	0.0221338		-0.010214	0.00833545
-0.009397	0.038437		-0.009181	0.0221039		-0.009632	0.00829218
-0.008814	0.0383518		-0.008598	0.0220647		-0.009049	0.00825266
-0.008232	0.0382979		-0.008016	0.0220169		-0.008467	0.0082107
-0.00765	0.0382512		-0.007434	0.0219702		-0.007885	0.00815919
-0.007067	0.0382142		-0.006851	0.021931		-0.007302	0.00811436
-0.006485	0.0381782		-0.006269	0.0218937		-0.00672	0.00806815
-0.005903	0.0381049		-0.005686	0.0218565		-0.006138	0.00803972
-0.00532	0.0380338		-0.005104	0.0218242		-0.005555	0.00799593
-0.004738	0.037978		-0.004522	0.021795		-0.004973	0.00796201
-0.004156	0.0379289		-0.003939	0.0217575		-0.004391	0.00792643
-0.003573	0.0378762		-0.003357	0.021712		-0.003808	0.00789971
-0.002991	0.0378231		-0.002775	0.0216737		-0.003226	0.00787465
-0.002409	0.0360862		-0.002192	0.019347		-0.002644	0.00783727
-0.001827	0.0318184		-0.00161	0.0180574		-0.002061	0.00444336
-0.001244	0.0317841		-0.001027	0.0180269		-0.001479	0.00393427
-0.000662	0.0317346		-0.000445	0.017992		-0.000897	0.00389518
-8e-05	0.0315086		0.000137	0.0175956		-0.000314	0.00385255
0.000503	0.0310148		0.00072	0.017514		0.000268	0.00346648
0.001085	0.0309289		0.001302	0.0174645		0.00085	0.00338324
0.001667	0.0308678		0.001885	0.0174256		0.001433	0.00334452
0.00225	0.0308102		0.002467	0.0173981		0.002015	0.00330341
0.002832	0.0307644		0.003049	0.017382		0.002597	0.00329452
0.003414	0.0307097		0.003632	0.0173612		0.00318	0.00327462
0.003997	0.0306672		0.004214	0.0173383		0.003762	0.00326402
0.004579	0.0306302		0.004796	0.0173165		0.004344	0.00324381
0.005161	0.0306209		0.005379	0.0172932		0.004927	0.00322821
0.005744	0.0305892		0.005961	0.0172701		0.005509	0.00321341
0.006326	0.0305651		0.006544	0.0172574		0.006091	0.00319429
0.006908	0.0305517		0.007126	0.0172372		0.006674	0.00317723
0.007491	0.0305087		0.007708	0.0172105		0.007256	0.00315544
0.008073	0.0304855		0.008291	0.0171873		0.007838	0.00313899
0.008655	0.0304498		0.008873	0.0171724		0.008421	0.00311728
0.009238	0.0304416		0.009456	0.0171535		0.009003	0.00310942
0.00982	0.0304057		0.010038	0.0171396		0.009585	0.00309836
0.010402	0.030359		0.01062	0.0171208		0.010168	0.00308238
0.010984	0.0303234		0.011203	0.0171016		0.01075	0.00307891
0.011567	0.0303047		0.011785	0.0170881		0.011332	0.0030749
0.012149	0.0302897		0.012367	0.0170724		0.011915	0.00305452
0.012731	0.0302849		0.01295	0.0170509		0.012497	0.00303823
0.013314	0.030263		0.013532	0.0170425		0.013079	0.00302816
0.013896	0.0302123		0.014115	0.0170331		0.013662	0.00301706
0.014478	0.030178		0.014697	0.0170163		0.014244	0.00300945
0.015061	0.0301532		0.015279	0.017002		0.014826	0.00300473
0.015643	0.0301282		0.015862	0.0169899		0.015409	0.00300213
0.016225	0.0301384		0.016444	0.0169723		0.015991	0.00299313
0.016808	0.0301522		0.017027	0.0169533		0.016573	0.00298647
0.01739	0.0301364		0.017609	0.0169448		0.017156	0.00298316
0.017972	0.0301066		0.018191	0.0169319		0.017738	0.00297697
0.018555	0.0300807		0.018774	0.016925		0.01832	0.00297665
0.019137	0.0300668		0.019356	0.0169206		0.018903	0.00297172
0.019719	0.0300565		0.019939	0.016912		0.019485	0.00296463
0.020302	0.0300302		0.020521	0.0169097		0.020067	0.00296318
0.020884	0.0300071		0.021103	0.0168954		0.02065	0.00296247
0.021466	0.0300094		0.021686	0.0168851		0.021232	0.00296833
0.022049	0.0300039		0.022268	0.01687		0.021814	0.00297619
0.022631	0.0300055		0.02285	0.0168626		0.022397	0.00298171
0.023213	0.0300253		0.023433	0.0168485		0.022979	0.00298676
0.023795	0.0300373		0.024015	0.016839		0.023561	0.00299232
0.024378	0.0300436		0.024598	0.0168338		0.024144	0.00299936
0.02496	0.0300656		0.02518	0.0168193		0.024726	0.0030048
0.025542	0.0300638		0.025762	0.0168108		0.025308	0.00300634
0.026125	0.0300674		0.026345	0.0168112		0.025891	0.00300714
0.026707	0.030068		0.026927	0.0167995		0.026473	0.00300572
0.027289	0.0300805		0.02751	0.0167815		0.027055	0.00299994
0.027872	0.0301083		0.028092	0.0167643		0.027638	0.00299573
0.028454	0.0301293		0.028674	0.0167441		0.02822	0.00299876
0.029036	0.0301299		0.029257	0.0167228		0.028802	0.00300792
0.029619	0.0301383		0.029839	0.0167055		0.029385	0.00301634
0.030201	0.0301606		0.030421	0.0166845		0.029967	0.00301683
0.030783	0.0301729		0.031004	0.0166733		0.030549	0.00301614
0.031366	0.0301889		0.031586	0.0166526		0.031132	0.00302736
0.031948	0.0301991		0.032169	0.0166336		0.031714	0.00302326
0.03253	0.0302149		0.032751	0.0166195		0.032296	0.00301061
0.033113	0.0302135		0.033333	0.0166073		0.032879	0.00300554
0.033695	0.0302066		0.033916	0.0165938		0.033461	0.00300209
0.034277	0.030194		0.034498	0.0165714		0.034043	0.0029962
0.03486	0.0301888		0.035081	0.0165617		0.034626	0.00299226
0.035442	0.0301869		0.035663	0.0165443		0.035208	0.00299321
0.036024	0.0301705		0.036245	0.0165368		0.03579	0.00299167
0.036606	0.0301751		0.036828	0.0165377		0.036373	0.00299266
0.037189	0.0301676		0.03741	0.0165364		0.036955	0.00299881
0.037771	0.0301565		0.037993	0.0165251		0.037537	0.00300564
0.038353	0.030155		0.038575	0.016523		0.03812	0.00300829
0.038936	0.0301519		0.039157	0.0165187		0.038702	0.00301427
0.039518	0.0301706		0.03974	0.0165153		0.039284	0.00302179
0.0401	0.030187		0.040322	0.0165195		0.039867	0.00301563
0.040683	0.03018		0.040904	0.0165151		0.040449	0.0030093
0.041265	0.0301689		0.041487	0.0164996		0.041031	0.0030089
0.041847	0.0301797		0.042069	0.0164955		0.041614	0.00301317
0.04243	0.0301891		0.042652	0.0164939		0.042196	0.0030152
0.043012	0.0302135		0.043234	0.0164865		0.042778	0.00300767
0.043594	0.0302311		0.043816	0.0164873		0.043361	0.00300474
0.044177	0.0302394		0.044399	0.0164887		0.043943	0.00300343
0.044759	0.0302379		0.044981	0.0164825		0.044525	0.00299854
0.045341	0.030257		0.045564	0.0164851		0.045108	0.00298845
0.045924	0.0302523		0.046146	0.0164906		0.04569	0.00297749
0.046506	0.030255		0.046728	0.0164825		0.046272	0.00296886
0.047088	0.0302703		0.047311	0.016474		0.046855	0.00296307
0.04767	0.0302864		0.047893	0.016468		0.047437	0.00294423
0.048253	0.0302648		0.048475	0.0164523		0.048019	0.00292494
0.048835	0.0302498		0.049058	0.0164415		0.048602	0.00291371
0.049417	0.0302742		0.04964	0.0164304		0.049184	0.00290758
0.05	0.0302658		0.050223	0.0164259		0.049766	0.00289491
0.050582	0.030227		0.050805	0.0164167		0.050349	0.00287973
0.051164	0.0302148		0.051387	0.0164028		0.050931	0.00286934
0.051747	0.0302101		0.05197	0.0163963		0.051513	0.00285637
0.052329	0.0301763		0.052552	0.0163957		0.052096	0.00283747
0.052911	0.0301557		0.053135	0.0164029		0.052678	0.00281429
0.053494	0.0301405		0.053717	0.0163996		0.05326	0.00280572
0.054076	0.0301165		0.054299	0.0163897		0.053843	0.00280607
0.054658	0.0300865		0.054882	0.0163828		0.054425	0.00280858
0.055241	0.0300618		0.055464	0.0163697		0.055007	0.00281403
0.055823	0.0300555		0.056046	0.0163582		0.05559	0.00281483
0.056405	0.0300391		0.056629	0.0163523		0.056172	0.0028198
0.056988	0.0299943		0.057211	0.0163447		0.056754	0.00281728
0.05757	0.0299626		0.057794	0.0163352		0.057337	0.0028032
0.058152	0.029943		0.058376	0.0163271		0.057919	0.00277942
0.058735	0.0299188		0.058958	0.0163233		0.058501	0.00276327
0.059317	0.0298954		0.059541	0.0163149		0.059084	0.00275436
0.059899	0.0298704		0.060123	0.0162999		0.059666	0.0027413
0.060481	0.029847		0.060706	0.0162874		0.060248	0.00273075
0.061064	0.0298626		0.061288	0.0162864		0.060831	0.00273426
0.061646	0.0298609		0.06187	0.01628		0.061413	0.00273329
0.062228	0.0298726		0.062453	0.0162656		0.061996	0.00272929
0.062811	0.0298875		0.063035	0.016252		0.062578	0.00272549
0.063393	0.0299008		0.063617	0.016239		0.06316	0.00272319
0.063975	0.0298963		0.0642	0.0162256		0.063743	0.00272436
0.064558	0.0299275		0.064782	0.0162091		0.064325	0.00272416
0.06514	0.0299327		0.065365	0.0161923		0.064907	0.00272624
0.065722	0.0299437		0.065947	0.0161705		0.06549	0.00273036
0.066305	0.0299444		0.066529	0.016147		0.066072	0.00272751
0.066887	0.0299538		0.067112	0.0161228		0.066654	0.00272347
0.067469	0.0299362		0.067694	0.0161025		0.067237	0.00272654
0.068052	0.029951		0.068277	0.0160819		0.067819	0.00272297
0.068634	0.0299424		0.068859	0.0160608		0.068401	0.00271972
0.069216	0.0299373		0.069441	0.016035		0.068984	0.00271467
0.069799	0.0299624		0.070024	0.0160103		0.069566	0.00272004
0.070381	0.0299872		0.070606	0.0159955		0.070148	0.00273281
0.070963	0.0299657		0.071189	0.0159775		0.070731	0.00273413
0.071546	0.0299299		0.071771	0.0159495		0.071313	0.00271975
0.072128	0.0299153		0.072353	0.015926		0.071895	0.00271071
0.07271	0.0299035		0.072936	0.0159002		0.072478	0.00270273
0.073292	0.0298705		0.073518	0.0158679		0.07306	0.0026917
0.073875	0.0298599		0.0741	0.0158405		0.073642	0.00267959
0.074457	0.0298283		0.074683	0.015809		0.074225	0.002672
0.075039	0.0298037		0.075265	0.015785		0.074807	0.00267168
0.075622	0.0298027		0.075848	0.0157665		0.075389	0.0026638
0.076204	0.0298034		0.07643	0.0157394		0.075972	0.00265285
0.076786	0.0297828		0.077012	0.015713		0.076554	0.00264246
0.077369	0.0298102		0.077595	0.0156899		0.077136	0.00264031
0.077951	0.0298319		0.078177	0.0156697		0.077719	0.00264549
0.078533	0.0297845		0.07876	0.0156473		0.078301	0.0026464
0.079116	0.0297831		0.079342	0.0156188		0.078883	0.00263614
0.079698	0.0298031		0.079924	0.015596		0.079466	0.00262415
0.08028	0.0297824		0.080507	0.01558		0.080048	0.00260993
0.080863	0.0297515		0.081089	0.0155631		0.08063	0.00259903
0.081445	0.0297566		0.081671	0.0155382		0.081213	0.00259293
0.082027	0.0297629		0.082254	0.0155122		0.081795	0.00259083
0.08261	0.0297632		0.082836	0.0154952		0.082377	0.00258561
0.083192	0.0297325		0.083419	0.0154794		0.08296	0.00256388
0.083774	0.0297419		0.084001	0.0154628		0.083542	0.0025327
0.084356	0.0297413		0.084583	0.0154503		0.084124	0.0025013
0.084939	0.0296988		0.085166	0.0154362		0.084707	0.00248438
0.085521	0.0296977		0.085748	0.015428		0.085289	0.00246527
0.086103	0.0296774		0.086331	0.0154117		0.085871	0.00244114
0.086686	0.0296846		0.086913	0.0153967		0.086454	0.00243047
0.087268	0.0296758		0.087495	0.0153817		0.087036	0.00242255
0.08785	0.0296468		0.088078	0.0153627		0.087618	0.00241874
0.088433	0.0296324		0.08866	0.0153531		0.088201	0.0024158
0.089015	0.0296469		0.089243	0.0153402		0.088783	0.00240494
0.089597	0.0296453		0.089825	0.0153172		0.089365	0.00239162
0.09018	0.0296211		0.090407	0.0152879		0.089948	0.0023721
0.090762	0.0295847		0.09099	0.0152638		0.09053	0.00236262
0.091344	0.0295478		0.091572	0.0152439		0.091112	0.00235542
0.091927	0.0294996		0.092154	0.0152248		0.091695	0.00234162
0.092509	0.0294451		0.092737	0.0152058		0.092277	0.00232851
0.093091	0.0294268		0.093319	0.0151885		0.092859	0.00231227
0.093674	0.0293749		0.093902	0.015175		0.093442	0.00228871
0.094256	0.0293618		0.094484	0.015164		0.094024	0.00226338
0.094838	0.0293413		0.095066	0.0151517		0.094606	0.00224289
0.095421	0.0293073		0.095649	0.0151301		0.095189	0.00222912
0.096003	0.0292968		0.096231	0.0151011		0.095771	0.0022054
0.096585	0.0292773		0.096814	0.0150752		0.096353	0.0021759
0.097167	0.0292406		0.097396	0.0150468		0.096936	0.00214641
0.09775	0.0292006		0.097978	0.0150382		0.097518	0.00211627
0.098332	0.0291759		0.098561	0.0150256		0.0981	0.00208943
0.098914	0.0291204		0.099143	0.0150153		0.098683	0.00205421
0.099497	0.0290583		0.099725	0.014999		0.099265	0.00201293
0.100079	0.0290171		0.100308	0.0149726		0.099847	0.00198513
0.100661	0.0290085		0.10089	0.0149466		0.10043	0.00196684
0.101244	0.028986		0.101473	0.0149373		0.101012	0.0019526
0.101826	0.0289379		0.102055	0.0149239		0.101594	0.00193688
0.102408	0.0289143		0.102637	0.0149136		0.102177	0.00191226
0.102991	0.0288979		0.10322	0.0148935		0.102759	0.00188524
0.103573	0.0288725		0.103802	0.0148894		0.103341	0.00185943
0.104155	0.0288399		0.104385	0.0148856		0.103924	0.00183558
0.104738	0.0287865		0.104967	0.0148729		0.104506	0.00181787
0.10532	0.0287304		0.105549	0.0148676		0.105088	0.00179582
0.105902	0.0286828		0.106132	0.0148684		0.105671	0.0017721
0.106485	0.0286282		0.106714	0.0148602		0.106253	0.00175423
0.107067	0.028568		0.107296	0.0148564		0.106835	0.00173196
0.107649	0.0285541		0.107879	0.0148526		0.107418	0.00171243
0.108232	0.0285224		0.108461	0.0148449		0.108	0.00170214
0.108814	0.0284832		0.109044	0.0148432		0.108582	0.00168461
0.109396	0.028439		0.109626	0.0148328		0.109165	0.00166119
0.109978	0.0284133		0.110208	0.0148241		0.109747	0.00164779
0.110561	0.0283786		0.110791	0.0148231		0.110329	0.00163473
0.111143	0.0283431		0.111373	0.0148327		0.110912	0.00161288
0.111725	0.0283106		0.111956	0.0148251		0.111494	0.00158893
0.112308	0.0282958		0.112538	0.0148256		0.112076	0.0015735
0.11289	0.0282619		0.11312	0.0148257		0.112659	0.00156859
0.113472	0.0282505		0.113703	0.0148178		0.113241	0.00155472
0.114055	0.0282446		0.114285	0.0148121		0.113823	0.00153247
0.114637	0.0281986		0.114868	0.0148037		0.114406	0.00151715
0.115219	0.0281931		0.11545	0.0147914		0.114988	0.00150291
0.115802	0.0281678		0.116032	0.0147872		0.11557	0.00148533
0.116384	0.0281445		0.116615	0.0147826		0.116153	0.00147119
0.116966	0.0281262		0.117197	0.0147822		0.116735	0.00145729
0.117549	0.0280995		0.117779	0.0147774		0.117317	0.00143507
0.118131	0.0280564		0.118362	0.0147758		0.1179	0.00141739
0.118713	0.0280249		0.118944	0.0147756		0.118482	0.00139746
0.119296	0.0279952		0.119527	0.0147747		0.119064	0.00138269
0.119878	0.0279749		0.120109	0.0147724		0.119647	0.00135722
0.12046	0.0279569		0.120691	0.014767		0.120229	0.00132621
0.121043	0.0279469		0.121274	0.0147648		0.120811	0.00131283
0.121625	0.0279429		0.121856	0.0147704		0.121394	0.0013027
0.122207	0.027901		0.122439	0.0147714		0.121976	0.00128286
0.122789	0.0278808		0.123021	0.0147625		0.122558	0.00126593
0.123372	0.0278108		0.123603	0.0147547		0.123141	0.00125787
0.123954	0.0277712		0.124186	0.0147504		0.123723	0.00124304
0.124536	0.0277367		0.124768	0.0147498		0.124305	0.00121893
0.125119	0.0276923		0.12535	0.014753		0.124888	0.00120543
0.125701	0.0276676		0.125933	0.0147612		0.12547	0.00119142
0.126283	0.027621		0.126515	0.014764		0.126052	0.00117675
0.126866	0.0276108		0.127098	0.014747		0.126635	0.00117278
0.127448	0.0275717		0.12768	0.0147329		0.127217	0.00116737
0.12803	0.0275709		0.128262	0.0147271		0.127799	0.00115611
0.128613	0.0275647		0.128845	0.0147194		0.128382	0.00115268
0.129195	0.0275642		0.129427	0.0147145		0.128964	0.00114734
0.129777	0.0275353		0.13001	0.0147185		0.129546	0.00113506
0.13036	0.0275188		0.130592	0.0147146		0.130129	0.0011137
0.130942	0.0275282		0.131174	0.0147035		0.130711	0.00109984
0.131524	0.0275214		0.131757	0.0146952		0.131293	0.00109098
0.132107	0.0274969		0.132339	0.0146892		0.131876	0.00108817
0.132689	0.027496		0.132921	0.014676		0.132458	0.00108541
0.133271	0.0274816		0.133504	0.0146661		0.13304	0.0010795
0.133853	0.0274755		0.134086	0.0146654		0.133623	0.00107336
0.134436	0.0274643		0.134669	0.0146595		0.134205	0.00107076
0.135018	0.0274562		0.135251	0.0146576		0.134787	0.00106934
0.1356	0.0274471		0.135833	0.0146625		0.13537	0.0010734
0.136183	0.0274393		0.136416	0.0146548		0.135952	0.0010633
0.136765	0.0274555		0.136998	0.0146447		0.136534	0.00105707
0.137347	0.0274644		0.137581	0.0146358		0.137117	0.00104961
0.13793	0.0274548		0.138163	0.0146309		0.137699	0.00104898
0.138512	0.0274655		0.138745	0.0146274		0.138281	0.00105798
0.139094	0.0274867		0.139328	0.0146264		0.138864	0.00105682
0.139677	0.0274811		0.13991	0.0146228		0.139446	0.001054
0.140259	0.0274815		0.140493	0.0146177		0.140028	0.00106542
0.140841	0.0274815		0.141075	0.0146144		0.140611	0.00107693
0.141424	0.0274779		0.141657	0.0146204		0.141193	0.00108282
0.142006	0.0274812		0.14224	0.014622		0.141775	0.00107546
0.142588	0.0274422		0.142822	0.0146165		0.142358	0.001078
0.143171	0.027415		0.143404	0.0146134		0.14294	0.00107179
0.143753	0.0274107		0.143987	0.0146136		0.143522	0.00106983
0.144335	0.0273976		0.144569	0.0146151		0.144105	0.00106892
0.144918	0.0273572		0.145152	0.0146164		0.144687	0.00107462
0.1455	0.0273392		0.145734	0.0146147		0.145269	0.00108326
0.146082	0.0273417		0.146316	0.0146063		0.145852	0.00108455
0.146665	0.0273443		0.146899	0.0145946		0.146434	0.00107918
0.147247	0.0273452		0.147481	0.0145789		0.147016	0.0010776
0.147829	0.0273286		0.148064	0.0145723		0.147599	0.001082
0.148411	0.0273092		0.148646	0.0145782		0.148181	0.00108292
0.148994	0.0273116		0.149228	0.0145686		0.148764	0.00108934
0.149576	0.0272961		0.149811	0.0145719		0.149346	0.00109073
0.150158	0.0272854		0.150393	0.0145724		0.149928	0.00107859
0.150741	0.0272615		0.150975	0.0145595		0.150511	0.00107008
0.151323	0.0272385		0.151558	0.0145521		0.151093	0.00106645
0.151905	0.0272425		0.15214	0.0145502		0.151675	0.00106683
0.152488	0.0272564		0.152723	0.0145491		0.152258	0.00106336
0.15307	0.0272543		0.153305	0.0145476		0.15284	0.00106044
0.153652	0.0272664		0.153887	0.0145436		0.153422	0.00105532
0.154235	0.0272557		0.15447	0.0145456		0.154005	0.0010536
0.154817	0.0272284		0.155052	0.0145483		0.154587	0.00105096
0.155399	0.027244		0.155635	0.0145458		0.155169	0.00105143
0.155982	0.0272379		0.156217	0.0145539		0.155752	0.00104759
0.156564	0.0272138		0.156799	0.0145624		0.156334	0.00104489
0.157146	0.0271899		0.157382	0.0145598		0.156916	0.00104684
0.157729	0.027168		0.157964	0.0145581		0.157499	0.00104545
0.158311	0.0271325		0.158547	0.014564		0.158081	0.00104126
0.158893	0.0271105		0.159129	0.0145649		0.158663	0.00104513
0.159475	0.0271118		0.159711	0.0145694		0.159246	0.00105392
0.160058	0.0271034		0.160294	0.014565		0.159828	0.00105607
0.16064	0.0270962		0.160876	0.014565		0.16041	0.00106473
0.161222	0.0270904		0.161458	0.0145667		0.160993	0.00107218
0.161805	0.0270802		0.162041	0.014572		0.161575	0.00107503
0.162387	0.0270813		0.162623	0.014566		0.162157	0.00107615
0.162969	0.0270762		0.163206	0.0145543		0.16274	0.00107675
0.163552	0.0270779		0.163788	0.0145473		0.163322	0.00107388
0.164134	0.0270797		0.16437	0.0145414		0.163904	0.00107353
0.164716	0.0270764		0.164953	0.014526		0.164487	0.00107014
0.165299	0.0270778		0.165535	0.0145263		0.165069	0.001069
0.165881	0.0270518		0.166118	0.0145275		0.165651	0.00105891
0.166463	0.0270184		0.1667	0.0145328		0.166234	0.00104952
0.167046	0.0270047		0.167282	0.014535		0.166816	0.00104593
0.167628	0.0269762		0.167865	0.0145362		0.167398	0.00104546
0.16821	0.026943		0.168447	0.0145195		0.167981	0.00104048
0.168793	0.0269372		0.169029	0.0145054		0.168563	0.00102928
0.169375	0.0269345		0.169612	0.0144874		0.169145	0.00101712
0.169957	0.0269365		0.170194	0.0144925		0.169728	0.00101129
0.17054	0.0269288		0.170777	0.014479		0.17031	0.00100359
0.171122	0.0269151		0.171359	0.014456		0.170892	0.00099523
0.171704	0.0269316		0.171941	0.014449		0.171475	0.00098392
0.172286	0.0269382		0.172524	0.0144378		0.172057	0.00099122
0.172869	0.0269494		0.173106	0.0144354		0.172639	0.00098642
0.173451	0.0269651		0.173689	0.0144344		0.173222	0.0009942
0.174033	0.0269858		0.174271	0.0144351		0.173804	0.00100494
0.174616	0.0269736		0.174853	0.0144318		0.174386	0.0009915
0.175198	0.0269681		0.175436	0.0144335		0.174969	0.00099235
0.17578	0.0269488		0.176018	0.0144353		0.175551	0.00097808
0.176363	0.0269291		0.1766	0.0144464		0.176133	0.0009702
0.176945	0.0269388		0.177183	0.0144557		0.176716	0.00095724
0.177527	0.0269511		0.177765	0.0144442		0.177298	0.00094383
0.17811	0.0269209		0.178348	0.0144436		0.17788	0.00093852
0.178692	0.026896		0.17893	0.014435		0.178463	0.00092712
0.179274	0.0269062		0.179512	0.0144246		0.179045	0.00092388
0.179857	0.0269224		0.180095	0.0144184		0.179627	0.00092392
0.180439	0.0269235		0.180677	0.0144196		0.18021	0.00092805
0.181021	0.0268899		0.18126	0.0144177		0.180792	0.00092214
0.181604	0.0268649		0.181842	0.0144062		0.181374	0.00091838
0.182186	0.0268529		0.182424	0.0143981		0.181957	0.00090812
0.182768	0.0268261		0.183007	0.0143978		0.182539	0.00090512
0.183351	0.0268261		0.183589	0.0143993		0.183121	0.00089972
0.183933	0.026837		0.184171	0.0143965		0.183704	0.00089967
0.184515	0.0268165		0.184754	0.0143933		0.184286	0.00089688
0.185097	0.0268194		0.185336	0.0143946		0.184868	0.00089323
0.18568	0.0268369		0.185919	0.0144002		0.185451	0.00088456
0.186262	0.0268371		0.186501	0.0144025		0.186033	0.00088412
0.186844	0.02683		0.187083	0.0144095		0.186615	0.00088556
0.187427	0.0268162		0.187666	0.0144131		0.187198	0.00089352
0.188009	0.0268166		0.188248	0.0144093		0.18778	0.00088765
0.188591	0.0268038		0.188831	0.0144019		0.188362	0.00087837
0.189174	0.0268075		0.189413	0.0144116		0.188945	0.00088064
0.189756	0.0267841		0.189995	0.0144211		0.189527	0.00087588
0.190338	0.0267919		0.190578	0.014425		0.190109	0.00087526
0.190921	0.0267937		0.19116	0.0144195		0.190692	0.0008709
0.191503	0.0268111		0.191743	0.0144319		0.191274	0.00087132
0.192085	0.0268222		0.192325	0.0144371		0.191856	0.00087074
0.192668	0.0268092		0.192907	0.0144468		0.192439	0.00087259
0.19325	0.0267979		0.19349	0.0144527		0.193021	0.0008719
0.193832	0.0268046		0.194072	0.0144568		0.193603	0.00087656
0.194415	0.0268034		0.194654	0.0144553		0.194186	0.00087694
0.194997	0.0268023		0.195237	0.0144518		0.194768	0.00088028
0.195579	0.0268122		0.195819	0.0144554		0.19535	0.00089481
0.196162	0.0268226		0.196402	0.0144526		0.195933	0.00089285
0.196744	0.0268435		0.196984	0.0144625		0.196515	0.00088948
0.197326	0.0268621		0.197566	0.0144805		0.197097	0.00088494
0.197908	0.0268639		0.198149	0.0144892		0.19768	0.00089604
0.198491	0.026865		0.198731	0.014496		0.198262	0.00090717
0.199073	0.0268568		0.199314	0.014492		0.198844	0.00090881
0.199655	0.0268449		0.199896	0.0144847		0.199427	0.00090935
0.200238	0.0268389		0.200478	0.0144908		0.200009	0.00091703
0.20082	0.026821		0.201061	0.0144952		0.200591	0.00092661
0.201402	0.0268108		0.201643	0.0145007		0.201174	0.00092236
0.201985	0.0268115		0.202225	0.014496		0.201756	0.00092477
0.202567	0.0268018		0.202808	0.0144923		0.202338	0.00092393
0.203149	0.0268012		0.20339	0.0144913		0.202921	0.00091278
0.203732	0.0268111		0.203973	0.014498		0.203503	0.00090581
0.204314	0.0268045		0.204555	0.0144982		0.204085	0.00090385
0.204896	0.0268079		0.205137	0.014506		0.204668	0.00090862
0.205479	0.0268348		0.20572	0.014521		0.20525	0.00091717
0.206061	0.0268604		0.206302	0.0145299		0.205832	0.000922
0.206643	0.0268842		0.206885	0.0145387		0.206415	0.00093492
0.207226	0.026909		0.207467	0.0145488		0.206997	0.00093604
0.207808	0.0269381		0.208049	0.0145642		0.207579	0.00094362
0.20839	0.0269529		0.208632	0.0145786		0.208162	0.00094426
0.208972	0.0269636		0.209214	0.0145935		0.208744	0.00095202
0.209555	0.0269979		0.209797	0.0146032		0.209326	0.00095124
0.210137	0.0270391		0.210379	0.0146028		0.209909	0.00096037
0.210719	0.0270769		0.210961	0.0146078		0.210491	0.00097412
0.211302	0.0271183		0.211544	0.0146093		0.211073	0.00099321
0.211884	0.0271577		0.212126	0.0146054		0.211656	0.00101693
0.212466	0.0272094		0.212708	0.0146062		0.212238	0.00102512
0.213049	0.0272785		0.213291	0.0146027		0.21282	0.00103831
0.213631	0.0273414		0.213873	0.0146058		0.213403	0.00106497
0.214213	0.0273979		0.214456	0.0146056		0.213985	0.00109328
0.214796	0.0274668		0.215038	0.0146049		0.214567	0.00112341
0.215378	0.0275354		0.21562	0.0145983		0.21515	0.0011457
0.21596	0.0276005		0.216203	0.014599		0.215732	0.00117277
0.216543	0.0276867		0.216785	0.0145838		0.216314	0.00119389
0.217125	0.0277649		0.217368	0.0145899		0.216897	0.00122344
0.217707	0.027836		0.21795	0.014594		0.217479	0.00125756
0.21829	0.0279087		0.218532	0.0145851		0.218061	0.0012869
0.218872	0.0280044		0.219115	0.0145863		0.218644	0.00131039
0.219454	0.0280913		0.219697	0.0145697		0.219226	0.00134461
0.220037	0.0281687		0.220279	0.0145761		0.219808	0.00138743
0.220619	0.0282257		0.220862	0.0145682		0.220391	0.00141815
0.221201	0.0283014		0.221444	0.014566		0.220973	0.00144365
0.221783	0.0284162		0.222027	0.0145554		0.221555	0.00147656
0.222366	0.0285257		0.222609	0.0145519		0.222138	0.00151947
0.222948	0.0286181		0.223191	0.0145492		0.22272	0.00154784
0.22353	0.0287112		0.223774	0.0145443		0.223302	0.00158666
0.224113	0.02881		0.224356	0.0145374		0.223885	0.00162192
0.224695	0.0289035		0.224939	0.0145244		0.224467	0.00165664
0.225277	0.0289936		0.225521	0.0145169		0.225049	0.00170979
0.22586	0.0290805		0.226103	0.0145078		0.225632	0.00174947
0.226442	0.0291687		0.226686	0.0144976		0.226214	0.00180141
0.227024	0.0292503		0.227268	0.0144944		0.226796	0.00183625
0.227607	0.0293305		0.22785	0.0144913		0.227379	0.00186862
0.228189	0.029409		0.228433	0.0144875		0.227961	0.00190832
0.228771	0.0295042		0.229015	0.01449		0.228543	0.00195265
0.229354	0.0295992		0.229598	0.0144846		0.229126	0.00198845
0.229936	0.0296976		0.23018	0.0144867		0.229708	0.00202126
0.230518	0.0297934		0.230762	0.0144911		0.23029	0.00206487
0.231101	0.0298677		0.231345	0.0144949		0.230873	0.00210682
0.231683	0.0299574		0.231927	0.0144903		0.231455	0.00214214
0.232265	0.0300466		0.23251	0.0144915		0.232037	0.00218191
0.232848	0.0301341		0.233092	0.0144787		0.23262	0.00223041
0.23343	0.0302417		0.233674	0.0144664		0.233202	0.00225954
0.234012	0.0303281		0.234257	0.0144514		0.233784	0.00229398
0.234594	0.0303951		0.234839	0.0144299		0.234367	0.00234008
0.235177	0.0304448		0.235422	0.0144113		0.234949	0.00238031
0.235759	0.0304828		0.236004	0.0144053		0.235531	0.00241618
0.236341	0.0305451		0.236586	0.0144012		0.236114	0.00245376
0.236924	0.0306152		0.237169	0.0143851		0.236696	0.00248354
0.237506	0.0306641		0.237751	0.0143773		0.237278	0.0025246
0.238088	0.0307067		0.238333	0.0143665		0.237861	0.00255358
0.238671	0.0307445		0.238916	0.0143469		0.238443	0.00259164
0.239253	0.0307877		0.239498	0.014338		0.239026	0.00262237
0.239835	0.0308421		0.240081	0.0143371		0.239608	0.0026425
0.240418	0.0308692		0.240663	0.0143492		0.24019	0.00266435
0.241	0.0309007		0.241245	0.0143496		0.240773	0.00267673
0.241582	0.0309356		0.241828	0.0143426		0.241355	0.00270195
0.242165	0.0309496		0.24241	0.0143342		0.241937	0.00273031
0.242747	0.0309635		0.242993	0.01433		0.24252	0.00273985
0.243329	0.0309916		0.243575	0.0143255		0.243102	0.00275448
0.243912	0.0310018		0.244157	0.0143124		0.243684	0.00276254
0.244494	0.0310106		0.24474	0.0143088		0.244267	0.0027711
0.245076	0.0310407		0.245322	0.0143009		0.244849	0.00277744
0.245659	0.0310595		0.245904	0.0143101		0.245431	0.00278266
0.246241	0.031068		0.246487	0.0143014		0.246014	0.0027924
0.246823	0.0310612		0.247069	0.0142961		0.246596	0.00280662
0.247405	0.0310502		0.247652	0.0142908		0.247178	0.00280747
0.247988	0.0310375		0.248234	0.0142799		0.247761	0.002823
0.24857	0.0310199		0.248816	0.0142864		0.248343	0.00282356
0.249152	0.031002		0.249399	0.0142825		0.248925	0.00281043
0.249735	0.0309904		0.249981	0.0142808		0.249508	0.00281165
0.250317	0.0309763		0.250564	0.0142775		0.25009	0.00281747
0.250899	0.0309427		0.251146	0.0142717		0.250672	0.00281855
0.251482	0.0308909		0.251728	0.0142526		0.251255	0.00281007
0.252064	0.0308437		0.252311	0.0142468		0.251837	0.0028
0.252646	0.0307979		0.252893	0.0142368		0.252419	0.00278564
0.253229	0.0307481		0.253475	0.0142477		0.253002	0.00277692
0.253811	0.0306943		0.254058	0.0142498		0.253584	0.00276548
0.254393	0.0306501		0.25464	0.0142435		0.254166	0.00274072
0.254976	0.0306087		0.255223	0.0142481		0.254749	0.00273402
0.255558	0.0305758		0.255805	0.0142447		0.255331	0.0027251
0.25614	0.0305458		0.256387	0.0142444		0.255913	0.00271896
0.256723	0.0305006		0.25697	0.0142341		0.256496	0.00271246
0.257305	0.0304615		0.257552	0.0142333		0.257078	0.00269664
0.257887	0.0304206		0.258135	0.0142434		0.25766	0.00268125
0.25847	0.0303695		0.258717	0.0142434		0.258243	0.00267182
0.259052	0.0303305		0.259299	0.0142396		0.258825	0.00266339
0.259634	0.0302949		0.259882	0.0142298		0.259407	0.00264757
0.260216	0.0302463		0.260464	0.0142296		0.25999	0.00263352
0.260799	0.0301961		0.261047	0.0142302		0.260572	0.00260983
0.261381	0.030142		0.261629	0.0142305		0.261154	0.00259698
0.261963	0.0301018		0.262211	0.014231		0.261737	0.00258565
0.262546	0.0300443		0.262794	0.0142397		0.262319	0.00258048
0.263128	0.0299957		0.263376	0.0142377		0.262901	0.00257273
0.26371	0.0299556		0.263958	0.0142417		0.263484	0.00254583
0.264293	0.029925		0.264541	0.0142447		0.264066	0.00253018
0.264875	0.0299016		0.265123	0.0142474		0.264648	0.00250564
0.265457	0.0298683		0.265706	0.014231		0.265231	0.00248957
0.26604	0.0298219		0.266288	0.01423		0.265813	0.0024822
0.266622	0.0297871		0.26687	0.0142353		0.266395	0.00246021
0.267204	0.0297679		0.267453	0.0142313		0.266978	0.00243667
0.267787	0.0297446		0.268035	0.0142349		0.26756	0.0024111
0.268369	0.0297202		0.268618	0.0142428		0.268142	0.00238802
0.268951	0.0296933		0.2692	0.014242		0.268725	0.00236464
0.269534	0.0296709		0.269782	0.0142308		0.269307	0.00235717
0.270116	0.029645		0.270365	0.0142352		0.269889	0.00234937
0.270698	0.0295947		0.270947	0.0142363		0.270472	0.00233382
0.27128	0.0295457		0.271529	0.0142394		0.271054	0.00231944
0.271863	0.029515		0.272112	0.0142321		0.271636	0.00231188
0.272445	0.029471		0.272694	0.0142229		0.272219	0.00228604
0.273027	0.0294335		0.273277	0.0142171		0.272801	0.00226447
0.27361	0.0294064		0.273859	0.0142188		0.273383	0.00224561
0.274192	0.0293741		0.274441	0.0142147		0.273966	0.00222665
0.274774	0.0293355		0.275024	0.0142052		0.274548	0.00221259
0.275357	0.0292891		0.275606	0.0141972		0.27513	0.00219114
0.275939	0.0292412		0.276189	0.0141994		0.275713	0.00215691
0.276521	0.0292041		0.276771	0.0142039		0.276295	0.00214339
0.277104	0.02917		0.277353	0.0142085		0.276877	0.00212506
0.277686	0.0291346		0.277936	0.0142095		0.27746	0.00210488
0.278268	0.0290989		0.278518	0.0142131		0.278042	0.00209109
0.278851	0.029069		0.2791	0.0142042		0.278624	0.00207553
0.279433	0.0290361		0.279683	0.0141969		0.279207	0.00205436
0.280015	0.0289992		0.280265	0.0141918		0.279789	0.00204299
0.280598	0.0289773		0.280848	0.0142065		0.280371	0.00202737
0.28118	0.0289571		0.28143	0.014208		0.280954	0.00201348
0.281762	0.0289294		0.282012	0.0142206		0.281536	0.00200363
0.282345	0.0288927		0.282595	0.0142104		0.282118	0.00199078
0.282927	0.0288618		0.283177	0.0142061		0.282701	0.00197452
0.283509	0.0288406		0.28376	0.0142107		0.283283	0.00196491
0.284091	0.0288163		0.284342	0.014209		0.283865	0.00195755
0.284674	0.0287861		0.284924	0.0142067		0.284448	0.00194541
0.285256	0.0287545		0.285507	0.0141982		0.28503	0.00192783
0.285838	0.0287408		0.286089	0.0142031		0.285612	0.00191033
0.286421	0.0287347		0.286672	0.0141831		0.286195	0.00189286
0.287003	0.0287251		0.287254	0.0141686		0.286777	0.00187859
0.287585	0.0287163		0.287836	0.0141655		0.287359	0.00186211
0.288168	0.0286967		0.288419	0.0141558		0.287942	0.00184648
0.28875	0.0286789		0.289001	0.0141546		0.288524	0.00183622
0.289332	0.0286739		0.289583	0.0141424		0.289106	0.00182599
0.289915	0.0286734		0.290166	0.0141457		0.289689	0.00182429
0.290497	0.0286479		0.290748	0.0141376		0.290271	0.00180865
0.291079	0.0286128		0.291331	0.014137		0.290853	0.00178495
0.291662	0.0285827		0.291913	0.014128		0.291436	0.00177831
0.292244	0.0285494		0.292495	0.0141285		0.292018	0.00177103
0.292826	0.0285145		0.293078	0.0141215		0.2926	0.00176588
0.293409	0.0284698		0.29366	0.0141125		0.293183	0.00175403
0.293991	0.0284408		0.294243	0.0141037		0.293765	0.00174645
0.294573	0.0284193		0.294825	0.0141152		0.294347	0.00173289
0.295156	0.0284147		0.295407	0.0141066		0.29493	0.00171926
0.295738	0.0284052		0.29599	0.014101		0.295512	0.00171424
0.29632	0.0283765		0.296572	0.0141104		0.296094	0.0017091
0.296902	0.0283459		0.297154	0.0141101		0.296677	0.00170062
0.297485	0.0283243		0.297737	0.0141152		0.297259	0.00169988
0.298067	0.0282972		0.298319	0.014111		0.297841	0.00169994
0.298649	0.0282639		0.298902	0.014108		0.298424	0.00169016
0.299232	0.0282476		0.299484	0.0140914		0.299006	0.00167801
0.299814	0.0282489		0.300066	0.0140801		0.299588	0.00166593
0.300396	0.0282403		0.300649	0.0140782		0.300171	0.00165813
0.300979	0.0282231		0.301231	0.0140791		0.300753	0.0016457
0.301561	0.028212		0.301814	0.0140924		0.301335	0.00163421
0.302143	0.0281939		0.302396	0.0141004		0.301918	0.00162984
0.302726	0.0281635		0.302978	0.0140908		0.3025	0.00162497
0.303308	0.0281283		0.303561	0.0140945		0.303082	0.00162523
0.30389	0.0281017		0.304143	0.0140936		0.303665	0.00161532
0.304473	0.0280771		0.304725	0.0140938		0.304247	0.0016092
0.305055	0.0280816		0.305308	0.0140793		0.304829	0.00161647
0.305637	0.0280776		0.30589	0.0140617		0.305412	0.00160846
0.30622	0.0280681		0.306473	0.0140621		0.305994	0.00159608
0.306802	0.028031		0.307055	0.0140651		0.306576	0.00157563
0.307384	0.0279953		0.307637	0.0140534		0.307159	0.00156163
0.307966	0.0279846		0.30822	0.0140472		0.307741	0.00155154
0.308549	0.0279584		0.308802	0.0140458		0.308323	0.00153864
0.309131	0.0279474		0.309385	0.0140468		0.308906	0.0015125
0.309713	0.0279218		0.309967	0.0140448		0.309488	0.00150261
0.310296	0.0279129		0.310549	0.0140406		0.31007	0.00149983
0.310878	0.0279033		0.311132	0.0140357		0.310653	0.00148452
0.31146	0.0278851		0.311714	0.0140373		0.311235	0.00147363
0.312043	0.0278772		0.312297	0.0140435		0.311817	0.00146813
0.312625	0.0278572		0.312879	0.014044		0.3124	0.00145806
0.313207	0.0278341		0.313461	0.0140369		0.312982	0.00144439
0.31379	0.0278283		0.314044	0.0140345		0.313564	0.00143078
0.314372	0.0278202		0.314626	0.0140316		0.314147	0.00142652
0.314954	0.0277997		0.315208	0.0140254		0.314729	0.00142134
0.315537	0.0277712		0.315791	0.0140318		0.315311	0.00141903
0.316119	0.0277523		0.316373	0.014032		0.315894	0.00140764
0.316701	0.0277281		0.316956	0.0140272		0.316476	0.00140911
0.317284	0.0277134		0.317538	0.0140303		0.317058	0.00140494
0.317866	0.0276964		0.31812	0.0140332		0.317641	0.00139646
0.318448	0.0276644		0.318703	0.0140351		0.318223	0.00138964
0.319031	0.0276312		0.319285	0.0140339		0.318805	0.00138485
0.319613	0.0276162		0.319868	0.0140265		0.319388	0.00138571
0.320195	0.0276094		0.32045	0.0140203		0.31997	0.00137639
0.320777	0.0276038		0.321032	0.0140173		0.320552	0.00136225
0.32136	0.0275972		0.321615	0.0140258		0.321135	0.00134945
0.321942	0.027597		0.322197	0.0140248		0.321717	0.00133911
0.322524	0.0275966		0.322779	0.0140303		0.322299	0.00133658
0.323107	0.0275891		0.323362	0.0140307		0.322882	0.00133168
0.323689	0.0275527		0.323944	0.0140216		0.323464	0.00133503
0.324271	0.0275352		0.324527	0.0140211		0.324046	0.00133033
0.324854	0.0275041		0.325109	0.0140198		0.324629	0.00132783
0.325436	0.0274958		0.325691	0.0140188		0.325211	0.00131983
0.326018	0.0274937		0.326274	0.0140245		0.325794	0.00131081
0.326601	0.0274805		0.326856	0.0140194		0.326376	0.00130392
0.327183	0.0274599		0.327439	0.014012		0.326958	0.00130025
0.327765	0.0274577		0.328021	0.0140124		0.327541	0.00128429
0.328348	0.0274501		0.328603	0.0140067		0.328123	0.00127364
0.32893	0.0274251		0.329186	0.0140013		0.328705	0.00126156
0.329512	0.0274109		0.329768	0.0140034		0.329288	0.00124484
0.330095	0.027385		0.330351	0.0140063		0.32987	0.00123521
0.330677	0.0273742		0.330933	0.0139921		0.330452	0.00121996
0.331259	0.027358		0.331515	0.0139875		0.331035	0.00120327
0.331842	0.0273496		0.332098	0.013984		0.331617	0.00119491
0.332424	0.0273576		0.33268	0.0139751		0.332199	0.00117953
0.333006	0.0273399		0.333262	0.0139664		0.332781	0.00116742
0.333588	0.0273351		0.333845	0.0139588		0.333364	0.00116219
0.334171	0.0273214		0.334427	0.0139597		0.333946	0.00114937
0.334753	0.0272962		0.33501	0.0139657		0.334529	0.00114408
0.335335	0.027276		0.335592	0.0139574		0.335111	0.00114506
0.335918	0.0272729		0.336174	0.0139494		0.335693	0.00114775
0.3365	0.0272705		0.336757	0.0139544		0.336276	0.00114513
0.337082	0.0272513		0.337339	0.0139597		0.336858	0.00113802
0.337665	0.0272485		0.337922	0.0139623		0.33744	0.00113709
0.338247	0.0272358		0.338504	0.013966		0.338023	0.00114106
0.338829	0.0272412		0.339086	0.0139608		0.338605	0.00114248
0.339412	0.0272211		0.339669	0.013957		0.339187	0.00112737
0.339994	0.0272		0.340251	0.0139541		0.33977	0.00111188
0.340576	0.0272155		0.340833	0.0139504		0.340352	0.00111204
0.341159	0.0272342		0.341416	0.0139388		0.340934	0.00110906
0.341741	0.0272401		0.341998	0.0139347		0.341517	0.00109764
0.342323	0.0272395		0.342581	0.0139343		0.342099	0.00108837
0.342906	0.0272221		0.343163	0.0139304		0.342681	0.0010776
0.343488	0.0272062		0.343745	0.0139362		0.343264	0.0010631
0.34407	0.0272056		0.344328	0.0139409		0.343846	0.00105025
0.344653	0.027197		0.34491	0.0139442		0.344428	0.00103704
0.345235	0.0271915		0.345493	0.0139489		0.345011	0.00102825
0.345817	0.027177		0.346075	0.0139554		0.345593	0.00101967
0.346399	0.0271542		0.346657	0.013947		0.346175	0.00100546
0.346982	0.0271547		0.34724	0.0139386		0.346758	0.00099753
0.347564	0.0271691		0.347822	0.0139357		0.34734	0.00097816
0.348146	0.0271662		0.348404	0.0139305		0.347922	0.00095626
0.348729	0.0271519		0.348987	0.0139345		0.348505	0.00094588
0.349311	0.0271544		0.349569	0.0139367		0.349087	0.00095004
0.349893	0.027161		0.350152	0.0139263		0.349669	0.00095184
0.350476	0.0271574		0.350734	0.0139155		0.350252	0.00094554
0.351058	0.0271434		0.351316	0.0139153		0.350834	0.00093239
0.35164	0.0271243		0.351899	0.0139045		0.351416	0.00091826
0.352223	0.0271096		0.352481	0.0139042		0.351999	0.00090992
0.352805	0.0271		0.353064	0.0139121		0.352581	0.00090766
0.353387	0.0270871		0.353646	0.0139075		0.353163	0.00090402
0.35397	0.0270723		0.354228	0.0139054		0.353746	0.00088818
0.354552	0.0270615		0.354811	0.0139016		0.354328	0.00087713
0.355134	0.0270419		0.355393	0.0138938		0.35491	0.00087383
0.355717	0.0270368		0.355976	0.0138887		0.355493	0.00086325
0.356299	0.0270296		0.356558	0.0138946		0.356075	0.00085331
0.356881	0.0270084		0.35714	0.0138917		0.356657	0.00085571
0.357463	0.0269753		0.357723	0.0139102		0.35724	0.0008607
0.358046	0.0269774		0.358305	0.0139203		0.357822	0.00086078
0.358628	0.0269543		0.358887	0.013913		0.358404	0.00085783
0.35921	0.0269398		0.35947	0.0139055		0.358987	0.0008555
0.359793	0.0269147		0.360052	0.013908		0.359569	0.0008675
0.360375	0.0268955		0.360635	0.0139062		0.360151	0.0008708
0.360957	0.026873		0.361217	0.0139111		0.360734	0.00086625
0.36154	0.0268419		0.361799	0.013916		0.361316	0.00086777
0.362122	0.026835		0.362382	0.0139192		0.361898	0.00085762
0.362704	0.0268331		0.362964	0.0139287		0.362481	0.00084816
0.363287	0.0268283		0.363547	0.0139331		0.363063	0.00084384
0.363869	0.0268228		0.364129	0.0139344		0.363645	0.00082996
0.364451	0.0267845		0.364711	0.0139387		0.364228	0.00081274
0.365034	0.0267741		0.365294	0.0139379		0.36481	0.00081221
0.365616	0.0267716		0.365876	0.0139338		0.365392	0.00081195
0.366198	0.0267631		0.366458	0.0139304		0.365975	0.00080749
0.366781	0.0267582		0.367041	0.0139312		0.366557	0.00081002
0.367363	0.0267334		0.367623	0.0139242		0.367139	0.00081169
0.367945	0.0267119		0.368206	0.01392		0.367722	0.00080806
0.368528	0.0267177		0.368788	0.01392		0.368304	0.00080749
0.36911	0.0267234		0.36937	0.0139184		0.368886	0.00080442
0.369692	0.0266987		0.369953	0.0139198		0.369469	0.00078809
0.370274	0.0266708		0.370535	0.0139265		0.370051	0.00077399
0.370857	0.0266462		0.371118	0.0139331		0.370633	0.0007707
0.371439	0.0266341		0.3717	0.0139346		0.371216	0.00076411
0.372021	0.0266277		0.372282	0.0139403		0.371798	0.00076055
0.372604	0.0266198		0.372865	0.0139352		0.37238	0.00076016
0.373186	0.026609		0.373447	0.0139234		0.372963	0.00076085
0.373768	0.0266054		0.374029	0.0139185		0.373545	0.0007624
0.374351	0.0265775		0.374612	0.0139223		0.374127	0.00076427
0.374933	0.0265556		0.375194	0.0139272		0.37471	0.00076503
0.375515	0.026549		0.375777	0.0139336		0.375292	0.00075819
0.376098	0.0265452		0.376359	0.0139425		0.375874	0.00073929
0.37668	0.0265289		0.376941	0.0139455		0.376457	0.00073757
0.377262	0.0265157		0.377524	0.0139437		0.377039	0.00073489
0.377845	0.026522		0.378106	0.0139396		0.377621	0.00073131
0.378427	0.0264938		0.378689	0.0139398		0.378204	0.00071789
0.379009	0.0264794		0.379271	0.013948		0.378786	0.00070422
0.379592	0.0264912		0.379853	0.0139521		0.379368	0.00070346
0.380174	0.0264806		0.380436	0.0139529		0.379951	0.00071022
0.380756	0.0264886		0.381018	0.0139558		0.380533	0.00071448
0.381339	0.0264942		0.3816	0.0139545		0.381115	0.00072062
0.381921	0.0264984		0.382183	0.0139523		0.381698	0.00070642
0.382503	0.0264868		0.382765	0.0139589		0.38228	0.00069857
0.383085	0.0264983		0.383348	0.0139622		0.382862	0.00070366
0.383668	0.0264656		0.38393	0.0139592		0.383445	0.00071063
0.38425	0.0264615		0.384512	0.0139537		0.384027	0.00071454
0.384832	0.0264515		0.385095	0.0139469		0.384609	0.00071876
0.385415	0.0264448		0.385677	0.0139415		0.385192	0.00072093
0.385997	0.0264588		0.38626	0.0139319		0.385774	0.0007175
0.386579	0.026479		0.386842	0.0139236		0.386356	0.00070932
0.387162	0.0264488		0.387424	0.0139181		0.386939	0.00070312
0.387744	0.0264315		0.388007	0.0139089		0.387521	0.0007062
0.388326	0.0264302		0.388589	0.0139008		0.388103	0.00070532
0.388909	0.0264325		0.389172	0.0138938		0.388686	0.00069563
0.389491	0.0264398		0.389754	0.0138879		0.389268	0.00069221
0.390073	0.0264573		0.390336	0.0138856		0.38985	0.00069188
0.390656	0.0264689		0.390919	0.0138938		0.390433	0.0006834
0.391238	0.0264572		0.391501	0.0138965		0.391015	0.00067503
0.39182	0.0264384		0.392083	0.0138911		0.391597	0.00067602
0.392403	0.0264164		0.392666	0.0138889		0.39218	0.00066987
0.392985	0.0264044		0.393248	0.0138798		0.392762	0.00066439
0.393567	0.026434		0.393831	0.0138713		0.393344	0.00066661
0.39415	0.0264373		0.394413	0.0138769		0.393927	0.00065613
0.394732	0.0264148		0.394995	0.0138795		0.394509	0.00064608
0.395314	0.0264017		0.395578	0.013886		0.395091	0.00065364
0.395896	0.026385		0.39616	0.0138805		0.395674	0.0006519
0.396479	0.0263746		0.396743	0.013885		0.396256	0.00063641
0.397061	0.0263678		0.397325	0.0138838		0.396838	0.000622
0.397643	0.0263348		0.397907	0.0138918		0.397421	0.0006159
0.398226	0.0263155		0.39849	0.0138942		0.398003	0.00061311
0.398808	0.0263295		0.399072	0.0138872		0.398585	0.00061941
0.39939	0.0263077		0.399655	0.0138855		0.399168	0.00062827
0.399973	0.0262859		0.400237	0.0138884		0.39975	0.0006297
0.400555	0.026292		0.400819	0.0138897		0.400332	0.00063011
0.401137	0.026291		0.401402	0.0138888		0.400915	0.00063301
0.40172	0.0262867		0.401984	0.013888		0.401497	0.00062977
0.402302	0.026284		0.402566	0.0138913		0.402079	0.00062604
0.402884	0.0262585		0.403149	0.013888		0.402662	0.0006213
0.403467	0.0262513		0.403731	0.013886		0.403244	0.00060877
0.404049	0.0262417		0.404314	0.0138786		0.403826	0.00059514
0.404631	0.026245		0.404896	0.0138725		0.404409	0.00059618
0.405214	0.0262404		0.405478	0.0138794		0.404991	0.00060879
0.405796	0.0262431		0.406061	0.0138823		0.405573	0.00061991
0.406378	0.0262524		0.406643	0.0138783		0.406156	0.0006274
0.40696	0.0262539		0.407225	0.0138832		0.406738	0.0006235
0.407543	0.0262516		0.407808	0.0138848		0.40732	0.00061897
0.408125	0.0262339		0.40839	0.0138869		0.407903	0.00061727
0.408707	0.0261996		0.408973	0.013889		0.408485	0.00061692
0.40929	0.026191		0.409555	0.0138868		0.409067	0.00061309
0.409872	0.0261844		0.410137	0.0138793		0.40965	0.00061116
0.410454	0.0261726		0.41072	0.0138747		0.410232	0.0006053
0.411037	0.0261615		0.411302	0.0138703		0.410814	0.00059926
0.411619	0.0261702		0.411885	0.0138665		0.411397	0.00059751
0.412201	0.0261551		0.412467	0.0138636		0.411979	0.00058657
0.412784	0.0261608		0.413049	0.0138606		0.412561	0.0005769
0.413366	0.0261572		0.413632	0.013852		0.413144	0.00056948
0.413948	0.0261433		0.414214	0.0138488		0.413726	0.00056023
0.414531	0.0261386		0.414797	0.0138533		0.414308	0.0005539
0.415113	0.0260906		0.415379	0.0138586		0.414891	0.00055212
0.415695	0.0260643		0.415961	0.0138586		0.415473	0.00055182
0.416278	0.0260635		0.416544	0.0138586		0.416056	0.0005513
0.41686	0.0260544		0.417126	0.0138686		0.416638	0.00055304
0.417442	0.0260644		0.417708	0.0138785		0.41722	0.00055554
0.418025	0.0260662		0.418291	0.0138831		0.417803	0.00055594
0.418607	0.0260605		0.418873	0.0138901		0.418385	0.00055259
0.419189	0.0260492		0.419456	0.0138852		0.418967	0.00055294
0.419771	0.0260308		0.420038	0.0138767		0.41955	0.00056133
0.420354	0.0260322		0.42062	0.0138753		0.420132	0.00057127
0.420936	0.0260412		0.421203	0.0138765		0.420714	0.00057544
0.421518	0.0260408		0.421785	0.0138747		0.421297	0.00057436
0.422101	0.0260622		0.422368	0.013877		0.421879	0.00057009
0.422683	0.026039		0.42295	0.0138852		0.422461	0.00056856
0.423265	0.02604		0.423532	0.01389		0.423044	0.00057756
0.423848	0.0260531		0.424115	0.0138951		0.423626	0.00058186
0.42443	0.0260697		0.424697	0.0138992		0.424208	0.00057981
0.425012	0.0260666		0.425279	0.0138942		0.424791	0.00058585
0.425595	0.0260846		0.425862	0.0138927		0.425373	0.00059405
0.426177	0.0260861		0.426444	0.0138862		0.425955	0.00058815
0.426759	0.0260884		0.427027	0.0138756		0.426538	0.00057828
0.427342	0.0261009		0.427609	0.0138608		0.42712	0.00057277
0.427924	0.0260924		0.428191	0.0138589		0.427702	0.00056356
0.428506	0.0261127		0.428774	0.0138639		0.428285	0.00055734
0.429089	0.0261262		0.429356	0.0138584		0.428867	0.00055851
0.429671	0.0260841		0.429939	0.0138525		0.429449	0.00056166
0.430253	0.0260746		0.430521	0.0138463		0.430032	0.00056046
0.430836	0.0260762		0.431103	0.013848		0.430614	0.00055872
0.431418	0.0260555		0.431686	0.013852		0.431196	0.00055584
0.432	0.0260679		0.432268	0.0138465		0.431779	0.00055212
0.432582	0.0260693		0.432851	0.0138371		0.432361	0.00055625
0.433165	0.0260764		0.433433	0.0138272		0.432943	0.00056904
0.433747	0.0260683		0.434015	0.0138288		0.433526	0.00057321
0.434329	0.0260424		0.434598	0.0138192		0.434108	0.00057927
0.434912	0.0260275		0.43518	0.0138105		0.43469	0.00058466
0.435494	0.0260182		0.435762	0.0138168		0.435273	0.00058756
0.436076	0.0260004		0.436345	0.0138168		0.435855	0.0005938
0.436659	0.0259967		0.436927	0.0138132		0.436437	0.00059879
0.437241	0.0259966		0.43751	0.0138138		0.43702	0.00059954
0.437823	0.025999		0.438092	0.0138142		0.437602	0.00059952
0.438406	0.0259799		0.438674	0.0138135		0.438184	0.00059901
0.438988	0.0259706		0.439257	0.0138136		0.438767	0.00059682
0.43957	0.025958		0.439839	0.0138215		0.439349	0.00059379
0.440153	0.0259547		0.440422	0.013826		0.439931	0.00060007
0.440735	0.0259354		0.441004	0.0138215		0.440514	0.0005955
0.441317	0.0259369		0.441586	0.013824		0.441096	0.00059947
0.4419	0.0259753		0.442169	0.0138268		0.441678	0.00060079
0.442482	0.0259775		0.442751	0.0138258		0.442261	0.00059769
0.443064	0.0259744		0.443333	0.0138304		0.442843	0.00059526
0.443647	0.0259818		0.443916	0.0138315		0.443425	0.00059508
0.444229	0.0260124		0.444498	0.013832		0.444008	0.00058706
0.444811	0.0260205		0.445081	0.0138317		0.44459	0.000577
0.445394	0.0260327		0.445663	0.0138284		0.445172	0.00057267
0.445976	0.0260585		0.446245	0.0138189		0.445755	0.00056241
0.446558	0.0260541		0.446828	0.0138114		0.446337	0.00054203
0.44714	0.0260615		0.44741	0.0138107		0.446919	0.00053228
0.447723	0.0260593		0.447993	0.0138119		0.447502	0.00052012
0.448305	0.0260655		0.448575	0.0138171		0.448084	0.00051416
0.448887	0.0260656		0.449157	0.0138158		0.448666	0.00050251
0.44947	0.0260613		0.44974	0.0138124		0.449249	0.00049506
0.450052	0.026042		0.450322	0.0138112		0.449831	0.00049336
0.450634	0.0260362		0.450904	0.0138122		0.450413	0.00049382
0.451217	0.026021		0.451487	0.0138149		0.450996	0.00049542
0.451799	0.0260237		0.452069	0.0138121		0.451578	0.00049877
0.452381	0.0260106		0.452652	0.0138082		0.45216	0.00049593
0.452964	0.0260096		0.453234	0.0137972		0.452743	0.00048076
0.453546	0.0259925		0.453816	0.0137859		0.453325	0.00046926
0.454128	0.0259897		0.454399	0.0137864		0.453907	0.00045727
0.454711	0.0259896		0.454981	0.0137899		0.45449	0.0004499
0.455293	0.0260049		0.455564	0.0137982		0.455072	0.00044885
0.455875	0.0259992		0.456146	0.0138079		0.455654	0.0004577
0.456457	0.0260117		0.456728	0.0138139		0.456237	0.00046558
0.45704	0.0259987		0.457311	0.013807		0.456819	0.00046815
0.457622	0.025988		0.457893	0.0137958		0.457401	0.00046453
0.458204	0.0259912		0.458476	0.0137926		0.457984	0.00045929
0.458787	0.0260057		0.459058	0.013793		0.458566	0.00045547
0.459369	0.0259845		0.45964	0.0137962		0.459148	0.00045011
0.459951	0.0259989		0.460223	0.0137964		0.459731	0.00045088
0.460534	0.0260039		0.460805	0.0137926		0.460313	0.00044373
0.461116	0.0260023		0.461387	0.013795		0.460895	0.00044107
0.461698	0.0259996		0.46197	0.0137957		0.461478	0.00043941
0.462281	0.0260064		0.462552	0.0137895		0.46206	0.00043257
0.462863	0.0260075		0.463135	0.0137947		0.462642	0.00042326
0.463445	0.0260252		0.463717	0.0138003		0.463225	0.00041042
0.464028	0.0260237		0.464299	0.0138033		0.463807	0.00039707
0.46461	0.0260161		0.464882	0.0138081		0.464389	0.00039562
0.465192	0.0260089		0.465464	0.0138154		0.464972	0.00039057
0.465775	0.0260118		0.466047	0.0138103		0.465554	0.00038157
0.466357	0.0260189		0.466629	0.013805		0.466136	0.00037616
0.466939	0.026013		0.467211	0.0137987		0.466719	0.00037197
0.467522	0.0260148		0.467794	0.0137902		0.467301	0.00036919
0.468104	0.0260258		0.468376	0.0137916		0.467883	0.00036988
0.468686	0.0260352		0.468958	0.0137963		0.468466	0.0003649
0.469269	0.0260444		0.469541	0.0137862		0.469048	0.00035224
0.469851	0.0260536		0.470123	0.0137804		0.46963	0.0003466
0.470433	0.0260403		0.470706	0.0137817		0.470213	0.00034234
0.471015	0.0260057		0.471288	0.0137811		0.470795	0.00034309
0.471598	0.0259821		0.47187	0.0137799		0.471377	0.00033782
0.47218	0.0259839		0.472453	0.0137901		0.47196	0.00034242
0.472762	0.0259797		0.473035	0.0137882		0.472542	0.00035432
0.473345	0.0259846		0.473618	0.0137887		0.473124	0.00035792
0.473927	0.0259837		0.4742	0.0137904		0.473707	0.00036146
0.474509	0.0259871		0.474782	0.0137878		0.474289	0.0003624
0.475092	0.0259731		0.475365	0.0137853		0.474871	0.0003698
0.475674	0.0259403		0.475947	0.0137889		0.475454	0.00038204
0.476256	0.0259133		0.476529	0.0137871		0.476036	0.0003933
0.476839	0.0259076		0.477112	0.0137747		0.476618	0.00040452
0.477421	0.0259105		0.477694	0.0137711		0.477201	0.00041434
0.478003	0.0259065		0.478277	0.0137684		0.477783	0.00042096
0.478586	0.0258861		0.478859	0.0137734		0.478365	0.00041774
0.479168	0.0258929		0.479441	0.0137738		0.478948	0.00040976
0.47975	0.0258997		0.480024	0.0137776		0.47953	0.00040585
0.480333	0.0258936		0.480606	0.0137753		0.480112	0.0004036
0.480915	0.0258986		0.481189	0.0137699		0.480695	0.0003989
0.481497	0.0259017		0.481771	0.0137646		0.481277	0.00040265
0.48208	0.0258906		0.482353	0.0137519		0.481859	0.00041064
0.482662	0.0258827		0.482936	0.0137543		0.482442	0.00041298
0.483244	0.0258841		0.483518	0.0137534		0.483024	0.00041075
0.483826	0.0258823		0.484101	0.0137439		0.483606	0.00041192
0.484409	0.0258526		0.484683	0.0137269		0.484189	0.00041929
0.484991	0.0258792		0.485265	0.0137192		0.484771	0.00042278
0.485573	0.0258689		0.485848	0.0137301		0.485353	0.00042123
0.486156	0.0258634		0.48643	0.0137406		0.485936	0.00042403
0.486738	0.0258692		0.487012	0.0137415		0.486518	0.00043087
0.48732	0.0258759		0.487595	0.0137438		0.4871	0.00043413
0.487903	0.0258707		0.488177	0.0137462		0.487683	0.00042973
0.488485	0.0258764		0.48876	0.0137457		0.488265	0.00042336
0.489067	0.0258523		0.489342	0.0137461		0.488847	0.00042486
0.48965	0.025856		0.489924	0.0137505		0.48943	0.00043163
0.490232	0.0258511		0.490507	0.0137519		0.490012	0.0004282
0.490814	0.0258439		0.491089	0.0137418		0.490594	0.00043088
0.491397	0.0258355		0.491672	0.0137464		0.491177	0.00043212
0.491979	0.0258364		0.492254	0.0137413		0.491759	0.00042121
0.492561	0.0258276		0.492836	0.0137276		0.492341	0.00042077
0.493144	0.025836		0.493419	0.0137168		0.492924	0.0004171
0.493726	0.0258277		0.494001	0.0136983		0.493506	0.00040799
0.494308	0.0258305		0.494583	0.0136799		0.494088	0.00040473
0.494891	0.025821		0.495166	0.0136695		0.494671	0.00040619
0.495473	0.0258174		0.495748	0.0136689		0.495253	0.00040655
0.496055	0.0258316		0.496331	0.0136704		0.495835	0.00041612
0.496637	0.0258447		0.496913	0.0136793		0.496418	0.00041822
0.49722	0.0258286		0.497495	0.0136735		0.497	0.00041171
0.497802	0.0258334		0.498078	0.0136685		0.497582	0.00040788
0.498384	0.025833		0.49866	0.0136763		0.498165	0.00041605
0.498967	0.0258301		0.499243	0.0136803		0.498747	0.00042197
0.499549	0.0258275		0.499825	0.0136669		0.49933	0.00042965
0.500131	0.0258374		0.500407	0.0136613		0.499912	0.00042307
0.500714	0.0258499		0.50099	0.0136631		0.500494	0.00043254
0.501296	0.0258577		0.501572	0.0136598		0.501076	0.00043992
0.501878	0.0258527		0.502155	0.0136562		0.501659	0.00042174
0.502461	0.0258352		0.502737	0.0136468		0.502241	0.00042062
0.503043	0.0258304		0.503319	0.0136501		0.502823	0.00040897
0.503625	0.0258059		0.503902	0.0136468		0.503406	0.00040909
0.504208	0.0257974		0.504484	0.0136417		0.503988	0.00039417
0.50479	0.0258308		0.505066	0.0136415		0.50457	0.00038776
0.505372	0.0258064		0.505649	0.013649		0.505153	0.00037385
0.505955	0.0257961		0.506231	0.0136628		0.505735	0.00036192
0.506537	0.0257873		0.506814	0.0136663		0.506317	0.00035347
0.507119	0.0257739		0.507396	0.0136647		0.5069	0.00034861
0.507701	0.0257796		0.507978	0.0136592		0.507482	0.00035011
0.508284	0.0257896		0.508561	0.0136527		0.508065	0.00034833
0.508866	0.0257737		0.509143	0.0136408		0.508647	0.00034537
0.509448	0.0257734		0.509726	0.0136334		0.509229	0.00034806
0.510031	0.0257538		0.510308	0.0136348		0.509812	0.00035125
0.510613	0.0257405		0.51089	0.0136388		0.510394	0.00034845
0.511195	0.0257432		0.511473	0.0136426		0.510976	0.00034732
0.511778	0.0257407		0.512055	0.0136431		0.511559	0.00034829
0.51236	0.0257338		0.512637	0.0136408		0.512141	0.00035782
0.512942	0.0257443		0.51322	0.0136445		0.512723	0.00035344
0.513525	0.0257379		0.513802	0.0136513		0.513306	0.00035719
0.514107	0.0256912		0.514385	0.0136486		0.513888	0.000346
0.514689	0.0256758		0.514967	0.0136344		0.51447	0.00034994
0.515272	0.0256677		0.515549	0.0136269		0.515053	0.00035155
0.515854	0.0256459		0.516132	0.0136314		0.515635	0.00034258
0.516436	0.0256285		0.516714	0.0136255		0.516217	0.00033866
0.517019	0.0256302		0.517297	0.0136186		0.5168	0.00033658
0.517601	0.0256335		0.517879	0.0136165		0.517382	0.0003385
0.518183	0.0256212		0.518461	0.0136196		0.517964	0.00034155
0.518766	0.0255987		0.519044	0.0136247		0.518547	0.00033644
0.519348	0.0255861		0.519626	0.0136292		0.519129	0.00034291
0.51993	0.0255945		0.520208	0.0136369		0.519711	0.00035233
0.520512	0.0256074		0.520791	0.0136428		0.520294	0.00035524
0.521095	0.0256108		0.521373	0.013641		0.520876	0.00036195
0.521677	0.0256023		0.521956	0.0136346		0.521458	0.00036507
0.522259	0.0255943		0.522538	0.0136427		0.522041	0.00037021
0.522842	0.0255855		0.52312	0.0136414		0.522623	0.00036012
0.523424	0.0255756		0.523703	0.0136463		0.523205	0.00036202
0.524006	0.0255662		0.524285	0.0136411		0.523788	0.00035646
0.524589	0.0255597		0.524868	0.0136363		0.52437	0.00036252
0.525171	0.025554		0.52545	0.0136337		0.524952	0.00035146
0.525753	0.0255534		0.526032	0.0136219		0.525535	0.00033783
0.526336	0.0255571		0.526615	0.0136314		0.526117	0.00033462
0.526918	0.02556		0.527197	0.0136282		0.526699	0.00033909
0.5275	0.0255524		0.52778	0.0136357		0.527282	0.00034475
0.528083	0.0255503		0.528362	0.0136343		0.527864	0.00035397
0.528665	0.0255602		0.528944	0.0136428		0.528446	0.00035385
0.529247	0.0255796		0.529527	0.0136436		0.529029	0.00034417
0.52983	0.0255779		0.530109	0.0136459		0.529611	0.00034202
0.530412	0.025565		0.530691	0.0136519		0.530193	0.00034019
0.530994	0.0255582		0.531274	0.0136516		0.530776	0.00034183
0.531577	0.025548		0.531856	0.013669		0.531358	0.00034293
0.532159	0.025548		0.532439	0.0136618		0.53194	0.00034944
0.532741	0.0255565		0.533021	0.0136752		0.532523	0.0003437
0.533323	0.0255606		0.533603	0.0136889		0.533105	0.0003486
0.533906	0.0255699		0.534186	0.0136961		0.533687	0.00035938
0.534488	0.0255875		0.534768	0.0136881		0.53427	0.00036563
0.53507	0.0255906		0.535351	0.0136787		0.534852	0.00036836
0.535653	0.0255843		0.535933	0.0136804		0.535434	0.00036386
0.536235	0.0256117		0.536515	0.0136964		0.536017	0.00036285
0.536817	0.0256256		0.537098	0.0136884		0.536599	0.00036373
0.5374	0.0256045		0.53768	0.0136815		0.537181	0.00035535
0.537982	0.0255848		0.538262	0.0136817		0.537764	0.00034626
0.538564	0.025574		0.538845	0.0136754		0.538346	0.00034203
0.539147	0.0255788		0.539427	0.0136758		0.538928	0.00033815
0.539729	0.025595		0.54001	0.0136692		0.539511	0.00033863
0.540311	0.0255988		0.540592	0.0136737		0.540093	0.00034034
0.540894	0.0255887		0.541174	0.0136748		0.540675	0.00033434
0.541476	0.0255867		0.541757	0.0136768		0.541258	0.00032479
0.542058	0.0255715		0.542339	0.0136867		0.54184	0.00033173
0.542641	0.0255758		0.542922	0.0136887		0.542422	0.00032276
0.543223	0.0256057		0.543504	0.0136956		0.543005	0.00031853
0.543805	0.0256195		0.544086	0.0137011		0.543587	0.00030151
0.544387	0.0256209		0.544669	0.0136988		0.544169	0.00028659
0.54497	0.0256308		0.545251	0.0136909		0.544752	0.0002896
0.545552	0.0256436		0.545833	0.0136905		0.545334	0.00029188
0.546134	0.025665		0.546416	0.0136885		0.545916	0.00029064
0.546717	0.025676		0.546998	0.0136801		0.546499	0.00029799
0.547299	0.0256808		0.547581	0.0136714		0.547081	0.00029782
0.547881	0.025698		0.548163	0.0136612		0.547663	0.00030245
0.548464	0.0257042		0.548745	0.0136569		0.548246	0.00030129
0.549046	0.0257099		0.549328	0.0136538		0.548828	0.00029129
0.549628	0.0256929		0.54991	0.0136479		0.54941	0.00028435
0.550211	0.0256813		0.550493	0.0136525		0.549993	0.00028747
0.550793	0.0256789		0.551075	0.0136573		0.550575	0.00028532
0.551375	0.0256843		0.551657	0.0136608		0.551157	0.00027636
0.551958	0.0256804		0.55224	0.0136609		0.55174	0.00027771
0.55254	0.025672		0.552822	0.0136619		0.552322	0.00027102
0.553122	0.025679		0.553405	0.0136746		0.552904	0.00028514
0.553705	0.0256829		0.553987	0.0136792		0.553487	0.00026899
0.554287	0.0256813		0.554569	0.0136808		0.554069	0.00026983
0.554869	0.025681		0.555152	0.0136813		0.554651	0.00027264
0.555452	0.0256842		0.555734	0.0136768		0.555234	0.00027818
0.556034	0.0256716		0.556316	0.013667		0.555816	0.00027145
0.556616	0.0256745		0.556899	0.0136554		0.556398	0.00025163
0.557198	0.0256779		0.557481	0.0136479		0.556981	0.00023948
0.557781	0.0256719		0.558064	0.0136497		0.557563	0.00022887
0.558363	0.0256328		0.558646	0.0136453		0.558145	0.00023783
0.558945	0.0256212		0.559228	0.0136461		0.558728	0.00023116
0.559528	0.0256039		0.559811	0.0136403		0.55931	0.00022724
0.56011	0.0255845		0.560393	0.0136371		0.559892	0.00022447
0.560692	0.0255836		0.560976	0.0136303		0.560475	0.00021639
0.561275	0.0255739		0.561558	0.0136199		0.561057	0.00021818
0.561857	0.025593		0.56214	0.0136068		0.561639	0.00021835
0.562439	0.025618		0.562723	0.0136003		0.562222	0.00022246
0.563022	0.0255895		0.563305	0.0136033		0.562804	0.00021603
0.563604	0.0255801		0.563887	0.0136067		0.563386	0.00021177
0.564186	0.0255839		0.56447	0.0136015		0.563969	0.00020916
0.564769	0.0255837		0.565052	0.0135853		0.564551	0.00021803
0.565351	0.0255292		0.565635	0.0135737		0.565133	0.00021029
0.565933	0.0255253		0.566217	0.013585		0.565716	0.00020668
0.566516	0.0255331		0.566799	0.0135891		0.566298	0.00022116
0.567098	0.0255422		0.567382	0.0135978		0.56688	0.000227
0.56768	0.0255568		0.567964	0.0136093		0.567463	0.00023144
0.568263	0.0255581		0.568547	0.0136046		0.568045	0.00023375
0.568845	0.0255505		0.569129	0.0135987		0.568627	0.00023737
0.569427	0.0255344		0.569711	0.0135948		0.56921	0.00023317
0.570009	0.0255193		0.570294	0.013591		0.569792	0.00022694
0.570592	0.0255068		0.570876	0.0135895		0.570374	0.00022764
0.571174	0.0254994		0.571459	0.0135849		0.570957	0.00021561
0.571756	0.0255136		0.572041	0.0135867		0.571539	0.00021051
0.572339	0.0255055		0.572623	0.0135831		0.572121	0.00021731
0.572921	0.0254936		0.573206	0.0135801		0.572704	0.00022419
0.573503	0.0254894		0.573788	0.0135911		0.573286	0.00023299
0.574086	0.0254972		0.57437	0.0135972		0.573868	0.0002288
0.574668	0.0254887		0.574953	0.0136009		0.574451	0.00022769
0.57525	0.0254574		0.575535	0.0136011		0.575033	0.00023663
0.575833	0.0254409		0.576118	0.0136098		0.575615	0.00023059
0.576415	0.0254428		0.5767	0.0136188		0.576198	0.00022955
0.576997	0.0254363		0.577282	0.0136104		0.57678	0.000231
0.57758	0.025419		0.577865	0.013604		0.577362	0.00023059
0.578162	0.0254102		0.578447	0.0136028		0.577945	0.00023031
0.578744	0.0254144		0.57903	0.0136024		0.578527	0.0002372
0.579327	0.0254307		0.579612	0.0136082		0.579109	0.00022787
0.579909	0.0254381		0.580194	0.0136168		0.579692	0.00023018
0.580491	0.0254308		0.580777	0.0136162		0.580274	0.00024324
0.581074	0.0254157		0.581359	0.0136154		0.580856	0.00025516
0.581656	0.0254225		0.581941	0.0136187		0.581439	0.00026162
0.582238	0.0254277		0.582524	0.0136133		0.582021	0.00025626
0.58282	0.0254184		0.583106	0.0136041		0.582603	0.00027031
0.583403	0.0254113		0.583689	0.013602		0.583186	0.00026329
0.583985	0.0253963		0.584271	0.0136066		0.583768	0.00027951
0.584567	0.0253724		0.584853	0.0136022		0.58435	0.00027836
0.58515	0.0253638		0.585436	0.0136121		0.584933	0.0002826
0.585732	0.025358		0.586018	0.0136064		0.585515	0.00030344
0.586314	0.0253423		0.586601	0.0136182		0.586097	0.00030305
0.586897	0.0253274		0.587183	0.0136048		0.58668	0.00030288
0.587479	0.0253388		0.587765	0.013605		0.587262	0.00029891
0.588061	0.0253577		0.588348	0.0136074		0.587844	0.00029996
0.588644	0.0253644		0.58893	0.0136102		0.588427	0.00029705
0.589226	0.0253733		0.589512	0.0136095		0.589009	0.00030249
0.589808	0.0253703		0.590095	0.0136124		0.589592	0.0003035
0.590391	0.0253597		0.590677	0.0136212		0.590174	0.00029863
0.590973	0.025351		0.59126	0.0136161		0.590756	0.00030327
0.591555	0.0253389		0.591842	0.0136152		0.591339	0.00031473
0.592138	0.0253259		0.592424	0.013615		0.591921	0.00031604
0.59272	0.0253322		0.593007	0.0136115		0.592503	0.000315
0.593302	0.0253508		0.593589	0.0136228		0.593086	0.00031205
0.593884	0.0253424		0.594172	0.0136281		0.593668	0.00032109
0.594467	0.0253514		0.594754	0.0136341		0.59425	0.0003261
0.595049	0.0253697		0.595336	0.0136221		0.594832	0.00032569
0.595631	0.025372		0.595919	0.0136252		0.595415	0.00031701
0.596214	0.0253747		0.596501	0.0136176		0.595997	0.00031955
0.596796	0.025375		0.597084	0.0136118		0.596579	0.00031205
0.597378	0.0253888		0.597666	0.0136204		0.597162	0.0003175
0.597961	0.0253952		0.598248	0.0136157		0.597744	0.00032231
0.598543	0.0254052		0.598831	0.0136181		0.598327	0.00031745
0.599125	0.025427		0.599413	0.0136408		0.598909	0.00031692
0.599708	0.0254478		0.599995	0.01365		0.599491	0.00032213
0.60029	0.0254419		0.600578	0.0136497		0.600074	0.0003262
0.600872	0.0254261		0.60116	0.0136456		0.600656	0.00033207
0.601455	0.0254143		0.601743	0.0136422		0.601238	0.00033984
0.602037	0.0254136		0.602325	0.0136471		0.601821	0.00034365
0.602619	0.0254243		0.602907	0.0136386		0.602403	0.00034381
0.603202	0.0254068		0.60349	0.0136341		0.602985	0.00034543
0.603784	0.0254		0.604072	0.0136338		0.603568	0.00034579
0.604366	0.0254004		0.604654	0.0136459		0.60415	0.00033192
0.604949	0.0254072		0.605237	0.0136446		0.604732	0.00032392
0.605531	0.0254196		0.605819	0.0136476		0.605315	0.00032612
0.606113	0.025416		0.606402	0.0136606		0.605897	0.00032578
0.606695	0.0254142		0.606984	0.0136741		0.606479	0.0003261
0.607278	0.0254014		0.607566	0.0136811		0.607062	0.00032154
0.60786	0.0253859		0.608149	0.0136775		0.607644	0.00031669
0.608442	0.0253906		0.608731	0.0136644		0.608226	0.00032101
0.609025	0.0253963		0.609314	0.0136647		0.608809	0.0003243
0.609607	0.0253955		0.609896	0.0136567		0.609391	0.00031171
0.610189	0.0254258		0.610478	0.0136489		0.609973	0.00029629
0.610772	0.0254545		0.611061	0.0136504		0.610556	0.00029127
0.611354	0.0254564		0.611643	0.0136468		0.611138	0.00028603
0.611936	0.0254702		0.612226	0.013664		0.61172	0.00028576
0.612519	0.0254772		0.612808	0.0136659		0.612303	0.00028804
0.613101	0.0254853		0.61339	0.0136675		0.612885	0.00027954
0.613683	0.0254915		0.613973	0.0136731		0.613467	0.0002785
0.614266	0.0254886		0.614555	0.0136845		0.61405	0.00027886
0.614848	0.0254926		0.615137	0.0136875		0.614632	0.00026783
0.61543	0.0254932		0.61572	0.0136733		0.615214	0.00027003
0.616013	0.0255087		0.616302	0.0136843		0.615797	0.00026904
0.616595	0.0255042		0.616885	0.0136852		0.616379	0.00026836
0.617177	0.0254928		0.617467	0.0136753		0.616961	0.00027155
0.61776	0.0254949		0.618049	0.0136641		0.617544	0.00027114
0.618342	0.0254986		0.618632	0.0136604		0.618126	0.00027669
0.618924	0.0255031		0.619214	0.0136499		0.618708	0.0002789
0.619506	0.0255026		0.619797	0.013652		0.619291	0.00027732
0.620089	0.0254959		0.620379	0.0136584		0.619873	0.00027429
0.620671	0.0254955		0.620961	0.0136692		0.620455	0.0002711
0.621253	0.0255129		0.621544	0.0136729		0.621038	0.0002736
0.621836	0.0255314		0.622126	0.0136731		0.62162	0.00027699
0.622418	0.0255221		0.622708	0.0136726		0.622202	0.00027734
0.623	0.0255003		0.623291	0.0136766		0.622785	0.00026429
0.623583	0.0255087		0.623873	0.0136785		0.623367	0.00025335
0.624165	0.0254927		0.624456	0.0136823		0.623949	0.0002447
0.624747	0.0254876		0.625038	0.0136772		0.624532	0.00024851
0.62533	0.0254886		0.62562	0.013686		0.625114	0.00025507
0.625912	0.0254964		0.626203	0.013685		0.625696	0.00026811
0.626494	0.0255051		0.626785	0.0136899		0.626279	0.00026339
0.627077	0.0254939		0.627368	0.0137092		0.626861	0.00025546
0.627659	0.0254928		0.62795	0.0137075		0.627443	0.00026633
0.628241	0.0254839		0.628532	0.0136866		0.628026	0.00026906
0.628824	0.0254735		0.629115	0.0136668		0.628608	0.00026454
0.629406	0.0254768		0.629697	0.0136596		0.62919	0.00026711
0.629988	0.025481		0.63028	0.0136673		0.629773	0.0002731
0.630571	0.0254784		0.630862	0.0136729		0.630355	0.00026968
0.631153	0.0254856		0.631444	0.0136752		0.630937	0.00027873
0.631735	0.0254755		0.632027	0.0136792		0.63152	0.00027234
0.632317	0.0254603		0.632609	0.0136846		0.632102	0.00026928
0.6329	0.0254944		0.633191	0.0136781		0.632684	0.0002671
0.633482	0.0255264		0.633774	0.0136721		0.633267	0.00026969
0.634064	0.0255403		0.634356	0.0136702		0.633849	0.00027576
0.634647	0.0255389		0.634939	0.0136619		0.634431	0.00027243
0.635229	0.0255468		0.635521	0.0136487		0.635014	0.00027452
0.635811	0.0255595		0.636103	0.0136393		0.635596	0.00027818
0.636394	0.0255584		0.636686	0.0136321		0.636178	0.00027938
0.636976	0.0255726		0.637268	0.0136434		0.636761	0.00028071
0.637558	0.0255661		0.637851	0.0136536		0.637343	0.00027989
0.638141	0.0255572		0.638433	0.0136488		0.637925	0.00027007
0.638723	0.0255479		0.639015	0.0136514		0.638508	0.00027709
0.639305	0.025549		0.639598	0.0136637		0.63909	0.00028887
0.639888	0.0255208		0.64018	0.0136627		0.639672	0.00029348
0.64047	0.0255169		0.640762	0.0136664		0.640255	0.00029448
0.641052	0.0255339		0.641345	0.0136583		0.640837	0.00028266
0.641635	0.0255274		0.641927	0.0136622		0.641419	0.00027829
0.642217	0.0255232		0.64251	0.0136536		0.642002	0.00028263
0.642799	0.0255156		0.643092	0.0136519		0.642584	0.00028281
0.643381	0.0255146		0.643674	0.0136463		0.643166	0.00027803
0.643964	0.025528		0.644257	0.013646		0.643749	0.00027898
0.644546	0.0255353		0.644839	0.013661		0.644331	0.00026724
0.645128	0.0255462		0.645422	0.0136597		0.644913	0.00028044
0.645711	0.025537		0.646004	0.0136533		0.645496	0.000284
0.646293	0.0255379		0.646586	0.01366		0.646078	0.00027478
0.646875	0.0255385		0.647169	0.0136716		0.64666	0.00028027
0.647458	0.0255482		0.647751	0.0136722		0.647243	0.00027054
0.64804	0.0255592		0.648333	0.013681		0.647825	0.00026937
0.648622	0.02557		0.648916	0.0136816		0.648407	0.00027345
0.649205	0.0255709		0.649498	0.0136837		0.64899	0.00027908
0.649787	0.0255669		0.650081	0.0136712		0.649572	0.00027226
0.650369	0.0255517		0.650663	0.0136613		0.650154	0.00026458
0.650952	0.0255426		0.651245	0.0136627		0.650737	0.00025932
0.651534	0.0255452		0.651828	0.0136532		0.651319	0.00026599
0.652116	0.0255744		0.65241	0.0136486		0.651901	0.00027369
0.652699	0.0255898		0.652993	0.0136379		0.652484	0.00027731
0.653281	0.0256058		0.653575	0.0136332		0.653066	0.00027911
0.653863	0.0256163		0.654157	0.0136363		0.653648	0.00028023
0.654446	0.0256123		0.65474	0.0136369		0.654231	0.00028229
0.655028	0.0255929		0.655322	0.0136468		0.654813	0.00028143
0.65561	0.0255733		0.655905	0.0136399		0.655395	0.00027665
0.656192	0.0255626		0.656487	0.0136276		0.655978	0.0002812
0.656775	0.025562		0.657069	0.0136225		0.65656	0.00028284
0.657357	0.0255685		0.657652	0.0136282		0.657142	0.00028141
0.657939	0.0255642		0.658234	0.0136408		0.657725	0.00028805
0.658522	0.0255594		0.658816	0.0136341		0.658307	0.00029221
0.659104	0.0255656		0.659399	0.0136217		0.658889	0.00028378
0.659686	0.0255827		0.659981	0.0136133		0.659472	0.00027421
0.660269	0.0255796		0.660564	0.0136072		0.660054	0.00026319
0.660851	0.0255807		0.661146	0.0135878		0.660636	0.00026119
0.661433	0.0255835		0.661728	0.0135786		0.661219	0.00026485
0.662016	0.0255676		0.662311	0.0135833		0.661801	0.00027006
0.662598	0.0255429		0.662893	0.0135812		0.662383	0.00027662
0.66318	0.0255263		0.663476	0.0135798		0.662966	0.00027155
0.663763	0.0255094		0.664058	0.0135845		0.663548	0.00026862
0.664345	0.0254937		0.66464	0.0135873		0.66413	0.00025773
0.664927	0.0255011		0.665223	0.0135956		0.664713	0.00024145
0.66551	0.025516		0.665805	0.0136028		0.665295	0.00024018
0.666092	0.0255327		0.666387	0.0135896		0.665877	0.00024036
0.666674	0.0255306		0.66697	0.0135834		0.66646	0.00023642
0.667257	0.0255294		0.667552	0.0135794		0.667042	0.0002468
0.667839	0.0255329		0.668135	0.01357		0.667624	0.00025133
0.668421	0.0255231		0.668717	0.0135643		0.668207	0.00025251
0.669003	0.0255246		0.669299	0.0135612		0.668789	0.00024924
0.669586	0.02553		0.669882	0.0135638		0.669371	0.0002451
0.670168	0.0255366		0.670464	0.0135643		0.669954	0.00024792
0.67075	0.0255398		0.671047	0.0135422		0.670536	0.00024763
0.671333	0.0255571		0.671629	0.013555		0.671118	0.00024616
0.671915	0.0255879		0.672211	0.0135537		0.671701	0.00024723
0.672497	0.0255892		0.672794	0.0135475		0.672283	0.00025086
0.67308	0.0255771		0.673376	0.0135414		0.672865	0.00025919
0.673662	0.0255772		0.673958	0.0135324		0.673448	0.00027181
0.674244	0.0255763		0.674541	0.0135343		0.67403	0.00026654
0.674827	0.025588		0.675123	0.0135383		0.674612	0.00026496
0.675409	0.0256101		0.675706	0.0135283		0.675195	0.00026641
0.675991	0.0256364		0.676288	0.0135108		0.675777	0.00026821
0.676574	0.0256304		0.67687	0.013512		0.676359	0.00027194
0.677156	0.0256281		0.677453	0.0135023		0.676942	0.00027567
0.677738	0.025633		0.678035	0.0135017		0.677524	0.00027091
0.678321	0.0256543		0.678618	0.0135046		0.678106	0.0002682
0.678903	0.025642		0.6792	0.0135044		0.678689	0.00025933
0.679485	0.0256318		0.679782	0.0135021		0.679271	0.00026497
0.680068	0.0256243		0.680365	0.0134988		0.679853	0.00027099
0.68065	0.0256388		0.680947	0.0134991		0.680436	0.00026698
0.681232	0.0256388		0.68153	0.0134967		0.681018	0.00026649
0.681814	0.0256332		0.682112	0.0135009		0.681601	0.00026584
0.682397	0.0256065		0.682694	0.0135006		0.682183	0.00026368
0.682979	0.0255964		0.683277	0.0135038		0.682765	0.00025814
0.683561	0.0255856		0.683859	0.0135025		0.683348	0.00025567
0.684144	0.0256013		0.684441	0.0134881		0.68393	0.00025594
0.684726	0.0256003		0.685024	0.0134797		0.684512	0.00026359
0.685308	0.025598		0.685606	0.013485		0.685095	0.00026226
0.685891	0.0256149		0.686189	0.0134896		0.685677	0.00025347
0.686473	0.0256259		0.686771	0.0134888		0.686259	0.0002506
0.687055	0.0256498		0.687353	0.0134801		0.686842	0.00024671
0.687638	0.0256372		0.687936	0.0134838		0.687424	0.00024367
0.68822	0.0256473		0.688518	0.0134906		0.688006	0.0002527
0.688802	0.0256272		0.689101	0.0134944		0.688589	0.00024893
0.689385	0.0256196		0.689683	0.0134952		0.689171	0.00025578
0.689967	0.025626		0.690265	0.0135079		0.689753	0.00024885
0.690549	0.0256374		0.690848	0.0135154		0.690336	0.00024286
0.691132	0.0256474		0.69143	0.013521		0.690918	0.00024086
0.691714	0.0256532		0.692012	0.0135166		0.6915	0.00024383
0.692296	0.0256543		0.692595	0.0135107		0.692083	0.00024897
0.692878	0.0256495		0.693177	0.0135018		0.692665	0.00024771
0.693461	0.0256721		0.69376	0.0135004		0.693247	0.0002546
0.694043	0.025661		0.694342	0.0134942		0.69383	0.0002666
0.694625	0.0256576		0.694924	0.0134859		0.694412	0.00026553
0.695208	0.025644		0.695507	0.0134782		0.694994	0.00026961
0.69579	0.0256378		0.696089	0.013482		0.695577	0.00026641
0.696372	0.0256397		0.696672	0.0134791		0.696159	0.0002565
0.696955	0.0256332		0.697254	0.0134868		0.696741	0.00025437
0.697537	0.0256489		0.697836	0.0134886		0.697324	0.00024627
0.698119	0.0256479		0.698419	0.0134941		0.697906	0.00024123
0.698702	0.0256498		0.699001	0.0134956		0.698488	0.00023997
0.699284	0.0256166		0.699584	0.0134963		0.699071	0.00024603
0.699866	0.0256192		0.700166	0.0135115		0.699653	0.00024879
0.700449	0.0256027		0.700748	0.0135109		0.700235	0.00024868
0.701031	0.0255851		0.701331	0.0135022		0.700818	0.00025536
0.701613	0.0255829		0.701913	0.0134991		0.7014	0.00025266
0.702196	0.0255909		0.702495	0.0135045		0.701982	0.00024643
0.702778	0.0255802		0.703078	0.0135058		0.702565	0.00024981
0.70336	0.025581		0.70366	0.0135067		0.703147	0.00025226
0.703943	0.0255705		0.704243	0.0135068		0.703729	0.00025343
0.704525	0.0255468		0.704825	0.0135123		0.704312	0.0002588
0.705107	0.0255282		0.705407	0.0135127		0.704894	0.00026243
0.705689	0.0255133		0.70599	0.0135151		0.705476	0.00025516
0.706272	0.0255098		0.706572	0.0135125		0.706059	0.00025293
0.706854	0.0254909		0.707155	0.0135159		0.706641	0.00026095
0.707436	0.0254758		0.707737	0.0135213		0.707223	0.00026091
0.708019	0.0254765		0.708319	0.0135318		0.707806	0.00026138
0.708601	0.0254855		0.708902	0.0135283		0.708388	0.00026636
0.709183	0.0254896		0.709484	0.0135225		0.70897	0.00026213
0.709766	0.0254552		0.710066	0.0135274		0.709553	0.00026622
0.710348	0.0254372		0.710649	0.0135243		0.710135	0.00026521
0.71093	0.0254362		0.711231	0.013511		0.710717	0.0002618
0.711513	0.0254508		0.711814	0.0135143		0.7113	0.00027419
0.712095	0.0254309		0.712396	0.0135021		0.711882	0.00028409
0.712677	0.0254251		0.712978	0.0134999		0.712464	0.00028199
0.71326	0.0254089		0.713561	0.0135043		0.713047	0.00027187
0.713842	0.0253947		0.714143	0.0135054		0.713629	0.00025954
0.714424	0.025408		0.714726	0.0134908		0.714211	0.00024914
0.715007	0.0254062		0.715308	0.0134882		0.714794	0.00025186
0.715589	0.0253828		0.71589	0.0134863		0.715376	0.00026083
0.716171	0.0253743		0.716473	0.0134892		0.715958	0.00025937
0.716754	0.0253852		0.717055	0.0134865		0.716541	0.00025674
0.717336	0.0253721		0.717637	0.0134865		0.717123	0.00024769
0.717918	0.0253718		0.71822	0.0134877		0.717705	0.00025386
0.7185	0.0253834		0.718802	0.0134857		0.718288	0.00025779
0.719083	0.0253618		0.719385	0.0134822		0.71887	0.0002516
0.719665	0.0253411		0.719967	0.013484		0.719452	0.00025794
0.720247	0.0253126		0.720549	0.0134719		0.720035	0.00026183
0.72083	0.0252793		0.721132	0.0134683		0.720617	0.00025896
0.721412	0.0252744		0.721714	0.013464		0.721199	0.00025298
0.721994	0.0252635		0.722297	0.013467		0.721782	0.00025059
0.722577	0.0252471		0.722879	0.0134643		0.722364	0.0002522
0.723159	0.0252566		0.723461	0.0134672		0.722946	0.00025431
0.723741	0.0252546		0.724044	0.013467		0.723529	0.00025324
0.724324	0.0252557		0.724626	0.0134764		0.724111	0.00024989
0.724906	0.0252611		0.725209	0.0134833		0.724693	0.00025228
0.725488	0.0252628		0.725791	0.0134951		0.725276	0.00025282
0.726071	0.0252492		0.726373	0.0134944		0.725858	0.00025425
0.726653	0.0252406		0.726956	0.0135		0.72644	0.00026404
0.727235	0.0252508		0.727538	0.0135005		0.727023	0.00027422
0.727818	0.0252483		0.72812	0.0134971		0.727605	0.00028011
0.7284	0.0252574		0.728703	0.0134868		0.728187	0.00027461
0.728982	0.0252494		0.729285	0.0134785		0.72877	0.00026881
0.729564	0.0252744		0.729868	0.0134816		0.729352	0.00026163
0.730147	0.0252702		0.73045	0.013485		0.729934	0.00024869
0.730729	0.0252533		0.731032	0.0134949		0.730517	0.000242
0.731312	0.0252457		0.731615	0.0135014		0.731099	0.00024449
0.731894	0.0252541		0.732197	0.0134964		0.731681	0.00023996
0.732476	0.025253		0.73278	0.0134864		0.732264	0.00023115
0.733058	0.0252321		0.733362	0.0134778		0.732846	0.00022794
0.733641	0.0252299		0.733944	0.0134726		0.733428	0.00022741
0.734223	0.0252351		0.734527	0.0134833		0.734011	0.00022862
0.734805	0.0252745		0.735109	0.0134907		0.734593	0.00022964
0.735388	0.0252847		0.735691	0.0134944		0.735175	0.00022179
0.73597	0.0252911		0.736274	0.0134922		0.735758	0.00021451
0.736552	0.0253076		0.736856	0.0134818		0.73634	0.00022255
0.737135	0.0253095		0.737439	0.0134704		0.736922	0.00023167
0.737717	0.0253271		0.738021	0.0134717		0.737505	0.00022905
0.738299	0.0253332		0.738603	0.0134855		0.738087	0.00023325
0.738882	0.0253405		0.739186	0.0134851		0.738669	0.00023051
0.739464	0.0253537		0.739768	0.0134861		0.739252	0.00023241
0.740046	0.0253506		0.740351	0.0134969		0.739834	0.00023949
0.740629	0.0253437		0.740933	0.0135005		0.740416	0.00023378
0.741211	0.0253592		0.741515	0.0135025		0.740999	0.00023017
0.741793	0.0253641		0.742098	0.0135084		0.741581	0.00023744
0.742375	0.0253817		0.74268	0.0135175		0.742163	0.00025006
0.742958	0.0254051		0.743262	0.0135255		0.742746	0.00025782
0.74354	0.0253881		0.743845	0.0135325		0.743328	0.00027148
0.744122	0.0253755		0.744427	0.0135316		0.74391	0.00027905
0.744705	0.0253917		0.74501	0.0135233		0.744493	0.000284
0.745287	0.0253973		0.745592	0.0135228		0.745075	0.00028543
0.745869	0.0253731		0.746174	0.0135223		0.745657	0.00028857
0.746452	0.0253662		0.746757	0.0135184		0.74624	0.00028946
0.747034	0.0253404		0.747339	0.0135155		0.746822	0.00027691
0.747616	0.0253228		0.747922	0.013512		0.747404	0.00028364
0.748199	0.0253493		0.748504	0.0135132		0.747987	0.00030032
0.748781	0.0253788		0.749086	0.013512		0.748569	0.00030763
0.749363	0.0253777		0.749669	0.0135133		0.749151	0.00030227
0.749946	0.025411		0.750251	0.0135169		0.749734	0.000301
0.750528	0.0254325		0.750834	0.0135183		0.750316	0.00030478
0.75111	0.0254398		0.751416	0.0135275		0.750898	0.00030419
0.751693	0.0254295		0.751998	0.0135382		0.751481	0.00029433
0.752275	0.0254065		0.752581	0.0135424		0.752063	0.00029324
0.752857	0.0254053		0.753163	0.0135433		0.752645	0.00030413
0.753439	0.0253763		0.753745	0.0135415		0.753228	0.00031565
0.754022	0.0253634		0.754328	0.0135339		0.75381	0.00032041
0.754604	0.0253422		0.75491	0.0135268		0.754392	0.00032065
0.755186	0.0253609		0.755493	0.0135179		0.754975	0.00031452
0.755769	0.0253662		0.756075	0.0135123		0.755557	0.00030688
0.756351	0.0253244		0.756657	0.0135119		0.756139	0.00030324
0.756933	0.0252985		0.75724	0.0135154		0.756722	0.00030147
0.757516	0.0252946		0.757822	0.0135264		0.757304	0.00030744
0.758098	0.0252951		0.758404	0.0135377		0.757886	0.0003243
0.75868	0.0252609		0.758987	0.0135409		0.758469	0.00033553
0.759263	0.0252368		0.759569	0.0135475		0.759051	0.00035096
0.759845	0.0252602		0.760152	0.0135419		0.759633	0.00036104
0.760427	0.0252433		0.760734	0.0135269		0.760216	0.00036141
0.76101	0.0252304		0.761316	0.0135299		0.760798	0.00035283
0.761592	0.0252207		0.761899	0.0135388		0.76138	0.00035052
0.762174	0.0252405		0.762481	0.0135436		0.761963	0.00035708
0.762757	0.02524		0.763064	0.0135397		0.762545	0.00035858
0.763339	0.0252046		0.763646	0.0135302		0.763128	0.00035495
0.763921	0.0251861		0.764228	0.013519		0.76371	0.00035494
0.764504	0.025159		0.764811	0.0135146		0.764292	0.00035658
0.765086	0.0251732		0.765393	0.0135141		0.764875	0.00036285
0.765668	0.0251683		0.765976	0.0135112		0.765457	0.00036096
0.766251	0.025158		0.766558	0.0135175		0.766039	0.00036061
0.766833	0.0251571		0.76714	0.0135144		0.766622	0.00036062
0.767415	0.0251534		0.767723	0.0135009		0.767204	0.00035193
0.767997	0.0251541		0.768305	0.0134962		0.767786	0.00033887
0.76858	0.0251463		0.768888	0.013496		0.768369	0.00034294
0.769162	0.0251446		0.76947	0.0134918		0.768951	0.00034248
0.769744	0.025126		0.770052	0.0134861		0.769533	0.00034879
0.770327	0.0251425		0.770635	0.013488		0.770116	0.00035146
0.770909	0.0251277		0.771217	0.0134815		0.770698	0.00035373
0.771491	0.0251389		0.771799	0.013469		0.77128	0.00034789
0.772074	0.0251357		0.772382	0.0134629		0.771862	0.00034105
0.772656	0.0251492		0.772964	0.0134639		0.772445	0.00033391
0.773238	0.0251544		0.773547	0.0134661		0.773027	0.00032236
0.773821	0.0251483		0.774129	0.0134684		0.773609	0.00031154
0.774403	0.0251572		0.774711	0.0134705		0.774192	0.00029957
0.774985	0.025186		0.775294	0.0134773		0.774774	0.00029679
0.775568	0.0251936		0.775876	0.0134775		0.775356	0.00029602
0.77615	0.0252181		0.776459	0.0134695		0.775939	0.00029836
0.776732	0.0252233		0.777041	0.0134673		0.776521	0.00030301
0.777315	0.025218		0.777623	0.0134627		0.777103	0.00029843
0.777897	0.0252087		0.778206	0.013463		0.777686	0.00029691
0.778479	0.0252123		0.778788	0.01346		0.778268	0.00028953
0.779061	0.0252083		0.77937	0.0134696		0.77885	0.00029265
0.779644	0.0251838		0.779953	0.013472		0.779433	0.0002956
0.780226	0.0251825		0.780535	0.0134594		0.780015	0.00029985
0.780809	0.0252135		0.781118	0.0134521		0.780598	0.00030222
0.781391	0.0252109		0.7817	0.0134491		0.78118	0.00029917
0.781973	0.0252103		0.782282	0.0134492		0.781762	0.00029534
0.782555	0.0252267		0.782865	0.0134439		0.782345	0.00028374
0.783138	0.0252287		0.783447	0.0134413		0.782927	0.00027149
0.78372	0.02523		0.78403	0.0134454		0.783509	0.00026324
0.784302	0.0252313		0.784612	0.013452		0.784092	0.00026064
0.784885	0.0252348		0.785194	0.0134547		0.784674	0.00026019
0.785467	0.0252451		0.785777	0.0134583		0.785256	0.00026267
0.786049	0.0252556		0.786359	0.0134616		0.785839	0.00026634
0.786632	0.0252603		0.786942	0.0134512		0.786421	0.0002634
0.787214	0.025242		0.787524	0.0134418		0.787003	0.00025095
0.787796	0.0252379		0.788106	0.0134338		0.787586	0.00024704
0.788379	0.0252733		0.788689	0.0134253		0.788168	0.000243
0.788961	0.0252661		0.789271	0.0134227		0.78875	0.00024369
0.789543	0.0252905		0.789853	0.0134298		0.789333	0.00024857
0.790126	0.02533		0.790436	0.0134373		0.789915	0.00025051
0.790708	0.025343		0.791018	0.0134397		0.790497	0.00025024
0.79129	0.0253377		0.791601	0.0134488		0.79108	0.00024187
0.791873	0.0253215		0.792183	0.0134551		0.791662	0.00023698
0.792455	0.0253406		0.792765	0.0134661		0.792244	0.00023816
0.793037	0.0253291		0.793348	0.0134697		0.792827	0.00023689
0.793619	0.0253319		0.79393	0.0134769		0.793409	0.00024138
0.794202	0.0253196		0.794513	0.013482		0.793991	0.00024364
0.794784	0.0253114		0.795095	0.0134852		0.794574	0.00023308
0.795366	0.02531		0.795677	0.0134839		0.795156	0.00022095
0.795949	0.0252947		0.79626	0.0134801		0.795738	0.00022147
0.796531	0.0252851		0.796842	0.0134767		0.796321	0.00023433
0.797113	0.0252884		0.797424	0.0134787		0.796903	0.0002444
0.797696	0.0252846		0.798007	0.0134838		0.797485	0.00024748
0.798278	0.0252714		0.798589	0.0134842		0.798068	0.00024445
0.79886	0.0252772		0.799172	0.0134836		0.79865	0.00023427
0.799443	0.0252593		0.799754	0.013479		0.799232	0.00022856
0.800025	0.0252631		0.800336	0.0134823		0.799815	0.00022744
0.800607	0.0252358		0.800919	0.0134938		0.800397	0.00022755
0.80119	0.0252194		0.801501	0.0134987		0.800979	0.00022995
0.801772	0.0252077		0.802083	0.0134989		0.801562	0.00023042
0.802354	0.0252078		0.802666	0.0134971		0.802144	0.00022615
0.802936	0.0252184		0.803248	0.0134978		0.802726	0.00022649
0.803519	0.0252116		0.803831	0.013504		0.803309	0.00023173
0.804101	0.0251991		0.804413	0.0135006		0.803891	0.00023417
0.804684	0.0252039		0.804995	0.0134952		0.804473	0.00023584
0.805266	0.0252153		0.805578	0.0134928		0.805056	0.0002337
0.805848	0.0252144		0.80616	0.0134911		0.805638	0.00022671
0.80643	0.0252077		0.806743	0.0134936		0.80622	0.00022311
0.807013	0.0251929		0.807325	0.0134961		0.806803	0.00022867
0.807595	0.0251928		0.807907	0.0134909		0.807385	0.00023609
0.808177	0.0251986		0.80849	0.0134805		0.807967	0.00023199
0.80876	0.0252158		0.809072	0.0134798		0.80855	0.00022371
0.809342	0.025198		0.809655	0.0134849		0.809132	0.00021488
0.809924	0.0251677		0.810237	0.0134819		0.809714	0.00021374
0.810507	0.0251825		0.810819	0.0134804		0.810297	0.00021641
0.811089	0.02519		0.811402	0.0134807		0.810879	0.00020724
0.811671	0.025181		0.811984	0.0134831		0.811461	0.00020595
0.812254	0.025181		0.812567	0.0134868		0.812044	0.00020704
0.812836	0.0251976		0.813149	0.0134894		0.812626	0.00020612
0.813418	0.0252038		0.813731	0.0134903		0.813208	0.00021264
0.814001	0.0251822		0.814314	0.0134877		0.813791	0.00022137
0.814583	0.0251703		0.814896	0.0134798		0.814373	0.00022708
0.815165	0.025159		0.815478	0.0134645		0.814955	0.00021416
0.815748	0.0251413		0.816061	0.0134609		0.815538	0.00020306
0.81633	0.0251367		0.816643	0.0134645		0.81612	0.00019991
0.816912	0.0251313		0.817226	0.0134673		0.816702	0.00019575
0.817494	0.0250994		0.817808	0.0134734		0.817285	0.00019546
0.818077	0.0250901		0.81839	0.0134728		0.817867	0.00019516
0.818659	0.0250654		0.818973	0.0134714		0.818449	0.00018638
0.819241	0.025024		0.819555	0.013467		0.819032	0.00019166
0.819824	0.024997		0.820138	0.0134638		0.819614	0.00019127
0.820406	0.0249883		0.82072	0.0134626		0.820196	0.00019584
0.820988	0.024992		0.821302	0.0134591		0.820779	0.0001978
0.821571	0.0249956		0.821885	0.0134539		0.821361	0.00019632
0.822153	0.025012		0.822467	0.0134552		0.821943	0.00019998
0.822735	0.0250156		0.823049	0.0134525		0.822526	0.00020043
0.823318	0.0250114		0.823632	0.0134448		0.823108	0.00019022
0.8239	0.0250052		0.824214	0.0134431		0.82369	0.00020534
0.824482	0.0250185		0.824797	0.0134422		0.824273	0.00021975
0.825065	0.0250126		0.825379	0.0134424		0.824855	0.00022208
0.825647	0.0250042		0.825961	0.0134524		0.825437	0.00021632
0.826229	0.0250065		0.826544	0.0134558		0.82602	0.00021122
0.826812	0.0250201		0.827126	0.0134502		0.826602	0.00020811
0.827394	0.0250251		0.827708	0.0134524		0.827184	0.00021776
0.827976	0.0250107		0.828291	0.0134631		0.827767	0.00021412
0.828559	0.0250361		0.828873	0.0134661		0.828349	0.00022038
0.829141	0.0250446		0.829456	0.013461		0.828931	0.00021146
0.829723	0.0250506		0.830038	0.0134523		0.829514	0.00021471
0.830306	0.0250634		0.83062	0.0134474		0.830096	0.00021802
0.830888	0.0250767		0.831203	0.0134425		0.830678	0.00021274
0.83147	0.0250556		0.831785	0.0134462		0.831261	0.00022111
0.832052	0.0250401		0.832368	0.013455		0.831843	0.00021611
0.832635	0.0250444		0.83295	0.0134527		0.832425	0.00021787
0.833217	0.0250462		0.833532	0.0134515		0.833008	0.00021582
0.833799	0.0250335		0.834115	0.013458		0.83359	0.00020787
0.834382	0.0250172		0.834697	0.0134683		0.834172	0.00021106
0.834964	0.0250138		0.83528	0.0134782		0.834755	0.00022201
0.835546	0.0250031		0.835862	0.013479		0.835337	0.00022843
0.836129	0.0250039		0.836444	0.0134794		0.835919	0.00022536
0.836711	0.0250031		0.837027	0.013493		0.836502	0.00021612
0.837293	0.0250001		0.837609	0.0135041		0.837084	0.00021258
0.837876	0.0249892		0.838192	0.0134998		0.837666	0.00021568
0.838458	0.0250058		0.838774	0.0135006		0.838249	0.00022203
0.83904	0.0250264		0.839356	0.0135053		0.838831	0.00022684
0.839623	0.0250282		0.839939	0.0135064		0.839413	0.00023008
0.840205	0.0250176		0.840521	0.0135061		0.839996	0.00023819
0.840787	0.0250228		0.841103	0.0135014		0.840578	0.0002481
0.84137	0.025031		0.841686	0.0134968		0.84116	0.00025468
0.841952	0.0250177		0.842268	0.0134983		0.841743	0.00026063
0.842534	0.0250014		0.842851	0.0134949		0.842325	0.0002582
0.843116	0.0250097		0.843433	0.0134942		0.842907	0.00025406
0.843699	0.025015		0.844015	0.0135007		0.84349	0.00025066
0.844281	0.0250305		0.844598	0.013504		0.844072	0.00025919
0.844863	0.0250519		0.84518	0.0135062		0.844655	0.00026955
0.845446	0.0250655		0.845762	0.0135041		0.845237	0.00027785
0.846028	0.0250881		0.846345	0.0135073		0.845819	0.00027611
0.84661	0.0251239		0.846927	0.0135058		0.846401	0.00027097
0.847193	0.0251498		0.84751	0.013497		0.846984	0.00027376
0.847775	0.0251578		0.848092	0.0134869		0.847566	0.00026852
0.848357	0.0251533		0.848674	0.0134741		0.848148	0.00026017
0.84894	0.0251611		0.849257	0.013474		0.848731	0.00026739
0.849522	0.0251645		0.849839	0.0134746		0.849313	0.00027173
0.850104	0.0251793		0.850422	0.01348		0.849895	0.000281
0.850687	0.0251792		0.851004	0.013481		0.850478	0.00027898
0.851269	0.0251723		0.851586	0.0134752		0.85106	0.00027279
0.851851	0.0251776		0.852169	0.0134757		0.851642	0.00027393
0.852434	0.0251811		0.852751	0.0134779		0.852225	0.00027767
0.853016	0.0251846		0.853333	0.0134815		0.852807	0.00027914
0.853598	0.0251782		0.853916	0.0134754		0.853389	0.0002771
0.854181	0.0251796		0.854498	0.0134721		0.853972	0.0002824
0.854763	0.0251763		0.855081	0.0134736		0.854554	0.00028492
0.855345	0.025176		0.855663	0.0134786		0.855136	0.00028049
0.855927	0.0251548		0.856246	0.0134762		0.855719	0.00027548
0.85651	0.0251496		0.856828	0.0134706		0.856301	0.00026617
0.857092	0.0251561		0.85741	0.0134622		0.856883	0.00027184
0.857674	0.0251369		0.857993	0.0134574		0.857466	0.00027453
0.858257	0.0251261		0.858575	0.0134575		0.858048	0.00027744
0.858839	0.0251272		0.859157	0.0134526		0.85863	0.00027526
0.859421	0.0251303		0.85974	0.0134512		0.859213	0.000275
0.860004	0.0251327		0.860322	0.0134492		0.859795	0.00027356
0.860586	0.0251396		0.860905	0.0134481		0.860377	0.00026579
0.861168	0.025149		0.861487	0.0134401		0.86096	0.00027068
0.861751	0.0251495		0.862069	0.0134364		0.861542	0.00027252
0.862333	0.0251411		0.862652	0.0134386		0.862125	0.00026921
0.862915	0.0251445		0.863234	0.0134377		0.862707	0.00027515
0.863498	0.0251518		0.863816	0.0134271		0.863289	0.00028196
0.86408	0.0251567		0.864399	0.0134296		0.863872	0.00028421
0.864662	0.0251695		0.864981	0.0134232		0.864454	0.00027193
0.865245	0.0251764		0.865564	0.0134244		0.865036	0.0002695
0.865827	0.0251787		0.866146	0.0134124		0.865619	0.00026701
0.866409	0.0251663		0.866728	0.0134041		0.866201	0.00027352
0.866991	0.0251714		0.867311	0.0134008		0.866783	0.00027481
0.867574	0.0251637		0.867893	0.013401		0.867366	0.00027258
0.868156	0.0251622		0.868476	0.0133945		0.867948	0.0002685
0.868738	0.0251583		0.869058	0.0133932		0.86853	0.00026797
0.869321	0.0251653		0.86964	0.0133892		0.869113	0.00025187
0.869903	0.0251406		0.870223	0.0133913		0.869695	0.00024518
0.870485	0.0251368		0.870805	0.0133915		0.870277	0.00023467
0.871068	0.0251431		0.871387	0.013382		0.87086	0.00023702
0.87165	0.0251475		0.87197	0.0133819		0.871442	0.00024656
0.872232	0.0251571		0.872552	0.0133864		0.872024	0.00023956
0.872815	0.0251642		0.873135	0.0133784		0.872607	0.00024007
0.873397	0.0251571		0.873717	0.0133807		0.873189	0.00023968
0.873979	0.025155		0.874299	0.0133857		0.873771	0.00024541
0.874562	0.0251685		0.874882	0.0133861		0.874354	0.00024939
0.875144	0.0251599		0.875464	0.0133791		0.874936	0.00026022
0.875726	0.0251398		0.876047	0.0133774		0.875518	0.00027217
0.876309	0.0251241		0.876629	0.0133851		0.876101	0.00027063
0.876891	0.0251265		0.877211	0.013396		0.876683	0.00027208
0.877473	0.0251452		0.877794	0.0134089		0.877265	0.00028172
0.878056	0.0251522		0.878376	0.013406		0.877848	0.0002785
0.878638	0.0251785		0.878959	0.0133954		0.87843	0.00027228
0.87922	0.0251684		0.879541	0.0133885		0.879012	0.00025954
0.879803	0.0251582		0.880123	0.0133893		0.879595	0.00026055
0.880385	0.0251453		0.880706	0.0133925		0.880177	0.00026451
0.880967	0.025134		0.881288	0.0133865		0.880759	0.00026264
0.881549	0.0251536		0.881871	0.013389		0.881342	0.00026726
0.882132	0.0251363		0.882453	0.013391		0.881924	0.00025833
0.882714	0.0251381		0.883035	0.013394		0.882506	0.00026104
0.883296	0.0251504		0.883618	0.013399		0.883089	0.00024192
0.883879	0.0251519		0.8842	0.0133952		0.883671	0.00023661
0.884461	0.0251521		0.884782	0.0133917		0.884253	0.00024261
0.885043	0.0251733		0.885365	0.0133973		0.884836	0.00024767
0.885626	0.0251845		0.885947	0.0134015		0.885418	0.00025275
0.886208	0.0251873		0.88653	0.013405		0.886	0.00024621
0.88679	0.0251992		0.887112	0.0134126		0.886583	0.00024954
0.887373	0.0252023		0.887694	0.0134177		0.887165	0.00025948
0.887955	0.0252057		0.888277	0.0134137		0.887747	0.00024682
0.888537	0.0252076		0.888859	0.0134101		0.88833	0.00025135
0.88912	0.0252057		0.889441	0.0134083		0.888912	0.00025347
0.889702	0.0252002		0.890024	0.013416		0.889494	0.00026142
0.890284	0.0251961		0.890606	0.0134198		0.890077	0.00025714
0.890867	0.025179		0.891189	0.0134194		0.890659	0.00025722
0.891449	0.025167		0.891771	0.0134204		0.891241	0.00026767
0.892031	0.0251708		0.892353	0.0134235		0.891824	0.00027508
0.892613	0.0251636		0.892936	0.0134317		0.892406	0.00026557
0.893196	0.0251525		0.893518	0.0134323		0.892988	0.00025569
0.893778	0.0251367		0.894101	0.0134376		0.893571	0.00026756
0.89436	0.0251239		0.894683	0.0134351		0.894153	0.00026282
0.894943	0.0251163		0.895265	0.0134416		0.894735	0.00026421
0.895525	0.0251116		0.895848	0.0134425		0.895318	0.00026375
0.896107	0.0251082		0.89643	0.0134466		0.8959	0.00027096
0.89669	0.0251162		0.897012	0.0134513		0.896482	0.0002722
0.897272	0.0251191		0.897595	0.0134539		0.897065	0.0002679
0.897854	0.025111		0.898177	0.0134581		0.897647	0.00027119
0.898437	0.0251113		0.89876	0.0134536		0.898229	0.00028528
0.899019	0.0251195		0.899342	0.0134517		0.898812	0.00028286
0.899601	0.0251263		0.899924	0.0134443		0.899394	0.00027622
0.900184	0.0251335		0.900507	0.0134442		0.899976	0.00027354
0.900766	0.025129		0.901089	0.013437		0.900559	0.00027526
0.901348	0.0251222		0.901672	0.0134313		0.901141	0.00027817
0.901931	0.0251356		0.902254	0.0134319		0.901723	0.00028025
0.902513	0.0251407		0.902836	0.0134278		0.902306	0.00028017
0.903095	0.0251328		0.903419	0.0134298		0.902888	0.00026728
0.903678	0.0251179		0.904001	0.0134258		0.90347	0.00026636
0.90426	0.0251057		0.904584	0.0134266		0.904053	0.00025983
0.904842	0.0250956		0.905166	0.0134177		0.904635	0.00024954
0.905424	0.0250826		0.905748	0.01342		0.905217	0.00024987
0.906007	0.0250764		0.906331	0.0134246		0.9058	0.00025958
0.906589	0.0250658		0.906913	0.0134256		0.906382	0.00025634
0.907171	0.0250579		0.907495	0.0134152		0.906964	0.00025983
0.907754	0.0250466		0.908078	0.0134139		0.907547	0.00025892
0.908336	0.0250403		0.90866	0.0134092		0.908129	0.00025034
[truncated: 46,382 more rows]

## Sheet: Dose response (Fig 3)
Data corresponds to Figure 3A
Concentration (nM)	Normalized response			Time (s)	900nM		360nM		144nM		57.6nM		23.04nM		9.2nM
900	2.43129	2.32944		0	0.0201237	0.0161484	0.014665	0.0108465	0.0107951	0.0114268	0.0169385	0.0141171	0.0179609	0.0216778	0.0334856	0.0445267
360	2.57364	2.3013		0.2	0.0532043	0.0519281	0.0350377	0.0295899	0.0166923	0.0182819	0.019954	0.0174804	0.0196729	0.0237355	0.0337245	0.0440203
144	2.00832	2.00427		0.4	0.0928264	0.0940591	0.0594428	0.0521261	0.0244462	0.0262203	0.0234164	0.0206407	0.0216882	0.0256127	0.0345244	0.0431999
57.6	1.75812	1.73069		0.6	0.138369	0.141866	0.0875061	0.0779904	0.0333173	0.0356353	0.0270974	0.0246033	0.0236027	0.0279657	0.0348714	0.0425815
23.04	1.24719	1.17097		0.8	0.187677	0.19506	0.119226	0.107559	0.0433122	0.0461551	0.0318197	0.0294368	0.0262862	0.0304114	0.0348568	0.0420785
9.2	0.761892	0.741098		1	0.240895	0.251322	0.153552	0.140098	0.0548494	0.0584479	0.036628	0.0346917	0.0291067	0.0329548	0.0350358	0.0412284
				1.2	0.296301	0.310646	0.18977	0.174843	0.0674183	0.0711085	0.0415997	0.0401799	0.0319331	0.0354837	0.0348082	0.0412756
				1.4	0.352899	0.371163	0.228342	0.211102	0.0808504	0.0859371	0.0467876	0.0464956	0.0350512	0.0383686	0.0347628	0.0410507
One site -- Specific binding				1.6	0.408736	0.431223	0.267413	0.248211	0.0945855	0.100641	0.0527299	0.053315	0.0384121	0.0410034	0.0344922	0.0413917
Best-fit values				1.8	0.462542	0.489007	0.306115	0.285273	0.108639	0.11542	0.0580954	0.0598034	0.0410939	0.0438632	0.0346189	0.0421731
Bmax	2.466			2	0.51216	0.542249	0.343436	0.321245	0.123175	0.130337	0.0640552	0.066088	0.0441114	0.0466339	0.034319	0.0429346
Kd	23.5			2.2	0.556117	0.58918	0.377882	0.35499	0.136849	0.145148	0.0698676	0.0727221	0.0466936	0.0492795	0.0349547	0.0443168
Std. Error				2.4	0.597008	0.633645	0.410773	0.387786	0.150557	0.159339	0.0759021	0.0789547	0.049381	0.0521174	0.0354805	0.0449108
Bmax	0.05487			2.6	0.634293	0.674544	0.442036	0.419635	0.164649	0.173593	0.0814383	0.0858242	0.0509868	0.0545222	0.0358007	0.0457636
Kd	2.379			2.8	0.668571	0.712276	0.472756	0.450881	0.178633	0.187935	0.08666	0.091936	0.053508	0.057457	0.0368455	0.0463208
95% CI (profile likelihood)				3	0.699764	0.747334	0.502101	0.481217	0.192877	0.20135	0.0925869	0.0982805	0.0558171	0.0595658	0.0376226	0.0465246
Bmax	2.345 to 2.592			3.2	0.728632	0.780259	0.529379	0.511745	0.205605	0.216058	0.0989365	0.103683	0.058213	0.0622862	0.0380683	0.0472159
Kd	18.58 to 29.51			3.4	0.755231	0.8117	0.555665	0.540325	0.21902	0.229992	0.104456	0.110301	0.060861	0.0649551	0.0391775	0.0479008
Goodness of Fit				3.6	0.780205	0.841529	0.581344	0.568601	0.231966	0.24451	0.110485	0.116879	0.0629869	0.0676814	0.0405715	0.0493667
Degrees of Freedom	10			3.8	0.803033	0.868539	0.606715	0.595562	0.245425	0.258722	0.116293	0.123024	0.0659067	0.069542	0.0410542	0.0500842
R square	0.9756			4	0.825941	0.894757	0.629874	0.621794	0.257605	0.272942	0.121936	0.129839	0.0683076	0.0723456	0.0420099	0.0504931
Absolute Sum of Squares	0.1098			4.2	0.847978	0.918526	0.652096	0.647008	0.270375	0.287186	0.128613	0.136724	0.0708057	0.0753212	0.0415476	0.0511135
Sy.x	0.1048			4.4	0.868772	0.941272	0.673818	0.671195	0.283151	0.300951	0.135033	0.14263	0.0729803	0.0780902	0.0419674	0.0514533
				4.6	0.888561	0.962124	0.694771	0.694422	0.295613	0.314719	0.141016	0.149365	0.0752973	0.0814349	0.0413784	0.0519211
Number of points				4.8	0.905911	0.981656	0.714832	0.717008	0.307711	0.32823	0.147665	0.156244	0.078475	0.0842155	0.040989	0.052165
# of X values	12			5	0.922574	0.999522	0.7344	0.738821	0.320292	0.341924	0.154153	0.162687	0.0808804	0.0865201	0.0409472	0.0522239
# Y values analyzed	12			5.2	0.939107	1.01752	0.753497	0.759231	0.33266	0.355079	0.160393	0.169495	0.0830522	0.0886334	0.0407835	0.0529974
				5.4	0.955245	1.03413	0.772361	0.779359	0.344585	0.369349	0.166855	0.176657	0.0856705	0.0913602	0.0406069	0.0529941
				5.6	0.970109	1.05011	0.789973	0.799046	0.356685	0.381521	0.17341	0.183433	0.0877167	0.0939235	0.040649	0.0537785
				5.8	0.984478	1.06583	0.807338	0.817842	0.368895	0.394335	0.179718	0.189513	0.0896982	0.0969769	0.0411464	0.0544369
				6	0.998357	1.08056	0.824187	0.835754	0.381288	0.407199	0.186924	0.195754	0.0921826	0.0995478	0.0416006	0.0548993
				6.2	1.01178	1.09432	0.839825	0.852958	0.392755	0.419842	0.193864	0.202482	0.0941547	0.10258	0.0427011	0.0556996
				6.4	1.02438	1.10784	0.855165	0.869658	0.404019	0.431505	0.200199	0.209036	0.0966403	0.104784	0.0435404	0.0565124
				6.6	1.03615	1.12054	0.869544	0.885148	0.415726	0.443987	0.205701	0.215211	0.0989739	0.107421	0.0444732	0.0574725
				6.8	1.04783	1.13277	0.88409	0.900223	0.427132	0.456099	0.211904	0.221051	0.102277	0.110184	0.0458066	0.0576819
				7	1.05861	1.14494	0.897615	0.915191	0.437813	0.468389	0.21807	0.227085	0.104619	0.112799	0.046827	0.0581037
				7.2	1.06894	1.15725	0.910335	0.930207	0.448186	0.480693	0.224156	0.23299	0.1071	0.115844	0.0481518	0.058865
				7.4	1.07872	1.16874	0.923015	0.94382	0.459119	0.491811	0.229687	0.239581	0.110744	0.117955	0.0489447	0.0595549
				7.6	1.08903	1.18055	0.93581	0.957258	0.469377	0.503107	0.235556	0.24595	0.113828	0.120697	0.0496406	0.0606951
				7.8	1.09827	1.19083	0.947303	0.970135	0.479455	0.514147	0.241872	0.251899	0.116809	0.122952	0.0502955	0.061
				8	1.10882	1.20201	0.957936	0.981882	0.488541	0.525491	0.247927	0.258222	0.119163	0.126505	0.0505338	0.0620345
				8.2	1.1178	1.21261	0.968887	0.993889	0.498665	0.536213	0.253915	0.264501	0.121655	0.129327	0.0500751	0.0628741
				8.4	1.12635	1.22229	0.979997	1.00587	0.50834	0.54678	0.259676	0.270677	0.124073	0.132451	0.0514517	0.0633203
				8.6	1.13451	1.23125	0.990635	1.01736	0.518068	0.557114	0.265552	0.276898	0.126954	0.134943	0.0518503	0.0634078
				8.8	1.14203	1.23954	1.00144	1.02834	0.527867	0.567017	0.272002	0.283369	0.129521	0.13674	0.0528723	0.0638603
				9	1.14998	1.24802	1.01226	1.03942	0.537956	0.577072	0.27808	0.289139	0.131406	0.138978	0.0538826	0.0645086
				9.2	1.15796	1.25656	1.02217	1.05003	0.547956	0.587288	0.283063	0.295505	0.133649	0.141293	0.05473	0.0649569
				9.4	1.16543	1.26406	1.0316	1.061	0.557412	0.596977	0.288802	0.301566	0.135888	0.143496	0.0551241	0.065232
				9.6	1.17261	1.27256	1.04155	1.07139	0.567239	0.606201	0.294291	0.307596	0.1377	0.145714	0.0561057	0.0660453
				9.8	1.1795	1.28068	1.05096	1.08156	0.576948	0.616196	0.300152	0.312956	0.139547	0.147921	0.056522	0.0669286
				10	1.18615	1.28791	1.06001	1.09048	0.585769	0.626081	0.306419	0.318409	0.141407	0.150353	0.057265	0.0675492
				10.2	1.1931	1.29484	1.06847	1.09941	0.593899	0.635248	0.312528	0.323967	0.143567	0.153167	0.0579261	0.0689427
				10.4	1.19996	1.30232	1.07708	1.1085	0.602148	0.644507	0.318009	0.32951	0.146018	0.155407	0.0588317	0.0701204
				10.6	1.20695	1.30876	1.08468	1.11706	0.610698	0.654036	0.322911	0.33449	0.147928	0.158197	0.0591788	0.0706384
				10.8	1.21416	1.31467	1.09293	1.12585	0.619858	0.662576	0.328471	0.340181	0.15056	0.160615	0.0593875	0.0709253
				11	1.22028	1.32143	1.10011	1.13458	0.628124	0.671708	0.33365	0.345744	0.152717	0.163041	0.0594431	0.0714919
				11.2	1.2268	1.32809	1.10718	1.14252	0.635825	0.680007	0.338861	0.351379	0.15541	0.165493	0.0596317	0.0727427
				11.4	1.23298	1.33417	1.11436	1.15001	0.643276	0.68845	0.344008	0.357605	0.158183	0.167831	0.0595302	0.0733928
				11.6	1.23923	1.34119	1.12127	1.15792	0.650221	0.696718	0.349372	0.36337	0.160448	0.170676	0.0600838	0.0741574
				11.8	1.2446	1.34723	1.12782	1.16572	0.657429	0.704867	0.355107	0.368497	0.162378	0.172958	0.0601184	0.074828
				12	1.25068	1.35408	1.13426	1.17323	0.664323	0.712629	0.359741	0.374454	0.165107	0.175565	0.0603025	0.0755033
				12.2	1.25549	1.36054	1.14142	1.18041	0.67155	0.720597	0.364833	0.380675	0.167655	0.178685	0.0609423	0.0756588
				12.4	1.26043	1.36651	1.14794	1.18798	0.679224	0.72792	0.369894	0.386849	0.170141	0.18175	0.0616856	0.0759651
				12.6	1.26527	1.37185	1.1542	1.19449	0.686435	0.735332	0.375527	0.392879	0.172926	0.184232	0.0622566	0.0765835
				12.8	1.27067	1.3769	1.16057	1.20073	0.693756	0.742445	0.381059	0.399068	0.174833	0.187285	0.0634065	0.0774229
				13	1.27598	1.38241	1.16614	1.20705	0.701455	0.750025	0.386282	0.404445	0.177283	0.190329	0.0646596	0.0780837
				13.2	1.28035	1.38793	1.17237	1.21354	0.708443	0.757421	0.391736	0.410074	0.180276	0.192609	0.0650982	0.0788212
				13.4	1.28531	1.39309	1.17893	1.21948	0.715577	0.76421	0.397207	0.415221	0.182245	0.194783	0.0657338	0.0794499
				13.6	1.29002	1.39874	1.18533	1.22548	0.722723	0.771297	0.402094	0.42057	0.184519	0.196817	0.0666857	0.0805997
				13.8	1.29454	1.4035	1.19032	1.23156	0.729496	0.778592	0.407379	0.425461	0.186864	0.199562	0.0675668	0.0815054
				14	1.29881	1.40775	1.1959	1.23687	0.735265	0.785518	0.413194	0.430757	0.189891	0.202711	0.0685153	0.0819817
				14.2	1.30361	1.41253	1.20178	1.24317	0.742082	0.792324	0.418271	0.435306	0.192064	0.20523	0.0688824	0.0831959
				14.4	1.30784	1.41719	1.20736	1.24984	0.748725	0.799114	0.423241	0.439731	0.194422	0.207065	0.0697098	0.083632
				14.6	1.31287	1.42122	1.21251	1.25521	0.755487	0.805276	0.427413	0.44434	0.197163	0.208775	0.0700555	0.0842483
				14.8	1.31755	1.42516	1.21874	1.26107	0.762096	0.811474	0.432555	0.449176	0.200071	0.210677	0.0703873	0.0855594
				15	1.32237	1.42978	1.22379	1.26649	0.767853	0.818019	0.437436	0.454391	0.202242	0.212625	0.0714738	0.0860903
				15.2	1.32684	1.43366	1.22934	1.2721	0.774163	0.824598	0.441926	0.459185	0.204828	0.21416	0.0721568	0.0867948
				15.4	1.33082	1.43802	1.23469	1.27732	0.779949	0.830987	0.447357	0.46382	0.207091	0.216106	0.0729035	0.0871573
				15.6	1.33447	1.44215	1.23944	1.28259	0.785368	0.837598	0.452264	0.468629	0.209664	0.218291	0.0734043	0.0878678
				15.8	1.33844	1.44584	1.24489	1.28823	0.790994	0.843987	0.456888	0.473386	0.212183	0.220128	0.0732524	0.0883735
				16	1.34257	1.44993	1.25011	1.29339	0.796637	0.849761	0.461511	0.478486	0.215014	0.222254	0.0744519	0.0882708
				16.2	1.34645	1.45354	1.2551	1.2978	0.801964	0.855676	0.466556	0.483794	0.217275	0.225191	0.0747323	0.0894381
				16.4	1.35035	1.45757	1.2594	1.30328	0.807539	0.860872	0.47102	0.488715	0.219632	0.227244	0.0751295	0.0899217
				16.6	1.35477	1.46131	1.26377	1.30738	0.812914	0.866327	0.475878	0.494181	0.221818	0.228965	0.0758036	0.0900803
				16.8	1.35883	1.46559	1.26761	1.31182	0.818119	0.871812	0.480849	0.499141	0.224068	0.230731	0.0765388	0.0902934
				17	1.36233	1.46947	1.27171	1.31609	0.823765	0.877331	0.485367	0.503835	0.227154	0.232635	0.0770727	0.0911195
				17.2	1.36532	1.47376	1.27651	1.3202	0.828432	0.882619	0.489991	0.508856	0.229731	0.234476	0.0768032	0.0916033
				17.4	1.36863	1.47797	1.28051	1.32398	0.833338	0.887341	0.494055	0.514228	0.231693	0.236779	0.0775672	0.091989
				17.6	1.37207	1.48205	1.28409	1.32778	0.83822	0.892618	0.498379	0.518974	0.234697	0.239152	0.0782832	0.0926961
				17.8	1.37569	1.48604	1.28754	1.33184	0.842742	0.897828	0.502676	0.52363	0.237225	0.241747	0.0788431	0.0932235
				18	1.37894	1.48988	1.29205	1.33632	0.847143	0.902531	0.507033	0.527964	0.239347	0.243988	0.0787158	0.0936959
				18.2	1.38253	1.49416	1.29634	1.34046	0.852356	0.907858	0.511345	0.532375	0.241113	0.246051	0.0791831	0.0948316
				18.4	1.38594	1.4973	1.30025	1.34465	0.856916	0.912272	0.515445	0.537122	0.243441	0.248316	0.0802426	0.0959207
				18.6	1.38958	1.5005	1.30414	1.34844	0.86191	0.916993	0.519878	0.542444	0.245828	0.250941	0.0807553	0.0969717
				18.8	1.39303	1.50338	1.30804	1.35292	0.867068	0.922047	0.524124	0.54697	0.247487	0.253523	0.082277	0.0981412
				19	1.39595	1.50685	1.31103	1.35683	0.872001	0.927351	0.52867	0.551112	0.250048	0.255648	0.0836244	0.0984124
				19.2	1.39877	1.50994	1.31431	1.36137	0.876761	0.932572	0.532672	0.555107	0.251686	0.257925	0.0845414	0.0992581
				19.4	1.40134	1.51289	1.31781	1.36512	0.880438	0.936976	0.537683	0.559225	0.253463	0.260643	0.0856042	0.100488
				19.6	1.40427	1.51499	1.32156	1.36921	0.884626	0.941407	0.541857	0.563901	0.255305	0.262656	0.0865145	0.10091
				19.8	1.40724	1.51762	1.32563	1.37357	0.888982	0.9458	0.546699	0.567833	0.257198	0.264906	0.0876438	0.101665
				20	1.41058	1.51989	1.32936	1.37708	0.893356	0.949505	0.550933	0.571669	0.259283	0.267312	0.0887343	0.101727
				20.2	1.4135	1.52233	1.3333	1.3813	0.897892	0.953926	0.554516	0.576388	0.260692	0.269825	0.0894359	0.102284
				20.4	1.41651	1.52524	1.33724	1.38511	0.902101	0.958668	0.558072	0.581139	0.262833	0.271864	0.0903663	0.101933
				20.6	1.41967	1.52834	1.34077	1.3886	0.906617	0.963273	0.562047	0.58586	0.264941	0.27371	0.0911498	0.102143
				20.8	1.4221	1.53133	1.34404	1.39167	0.910572	0.96815	0.56615	0.58996	0.267916	0.275509	0.091845	0.102252
				21	1.4251	1.53441	1.34775	1.39443	0.914876	0.972591	0.569697	0.59404	0.270118	0.278153	0.0918038	0.102921
				21.2	1.42869	1.53788	1.35131	1.39731	0.918538	0.977285	0.573403	0.598143	0.271892	0.280299	0.0919398	0.102839
				21.4	1.43196	1.54138	1.35551	1.39994	0.922723	0.981353	0.577336	0.601756	0.273846	0.282609	0.0926995	0.103198
				21.6	1.43536	1.54477	1.35961	1.40237	0.926562	0.985706	0.580684	0.604996	0.275904	0.284923	0.0930011	0.103223
				21.8	1.43895	1.54795	1.36355	1.40538	0.930319	0.989367	0.584131	0.608673	0.277113	0.286615	0.0931754	0.103966
				22	1.44166	1.55084	1.36724	1.40873	0.93416	0.993543	0.587594	0.612964	0.278626	0.289176	0.0932153	0.104477
				22.2	1.44438	1.55388	1.37025	1.41136	0.937872	0.998487	0.591643	0.617357	0.280395	0.291965	0.0934596	0.105164
				22.4	1.4468	1.55673	1.37365	1.41482	0.94171	1.00294	0.59517	0.62115	0.282355	0.293979	0.0934645	0.106136
				22.6	1.44917	1.55979	1.37625	1.41871	0.945733	1.00753	0.599056	0.62505	0.283908	0.295744	0.0938807	0.106784
				22.8	1.4522	1.56202	1.37869	1.42145	0.949695	1.01196	0.601995	0.62851	0.286449	0.297636	0.0948013	0.107338
				23	1.45407	1.56473	1.38138	1.42478	0.953267	1.01539	0.605938	0.632028	0.289171	0.299529	0.0951371	0.107885
				23.2	1.45631	1.56685	1.38466	1.42848	0.956595	1.01895	0.609133	0.63609	0.290456	0.30173	0.0961818	0.109039
				23.4	1.45885	1.56901	1.38742	1.43136	0.959822	1.02224	0.613825	0.639802	0.292421	0.303542	0.096657	0.109947
				23.6	1.46192	1.57077	1.39048	1.43447	0.963471	1.0255	0.617886	0.643764	0.294679	0.304765	0.0970755	0.110822
				23.8	1.46442	1.57294	1.39331	1.43753	0.967128	1.02887	0.621788	0.646457	0.297224	0.307406	0.0975279	0.11164
				24	1.46723	1.57478	1.39616	1.44036	0.971195	1.03197	0.624519	0.650077	0.300096	0.309725	0.0980643	0.111831
				24.2	1.46929	1.57652	1.39902	1.44417	0.975027	1.03585	0.627789	0.654455	0.302129	0.311617	0.0992062	0.113215
				24.4	1.4712	1.57913	1.40113	1.44657	0.978919	1.03881	0.631665	0.658251	0.30458	0.313591	0.100219	0.114697
				24.6	1.47385	1.58175	1.40367	1.44964	0.982722	1.04244	0.635127	0.661545	0.307086	0.315219	0.100669	0.116042
				24.8	1.47637	1.58318	1.4062	1.45265	0.986049	1.04526	0.638866	0.664496	0.309408	0.317269	0.10111	0.116873
				25	1.47938	1.58553	1.40842	1.45551	0.98913	1.04864	0.641796	0.667758	0.311054	0.319977	0.101471	0.117879
				25.2	1.48225	1.5885	1.41117	1.45909	0.991965	1.05144	0.645219	0.670987	0.312836	0.322423	0.102446	0.118841
				25.4	1.48392	1.59045	1.41511	1.46143	0.995079	1.054	0.649085	0.674341	0.315004	0.3247	0.102851	0.119452
				25.6	1.4858	1.59311	1.41766	1.46459	0.99762	1.05661	0.652459	0.678133	0.316711	0.32681	0.103385	0.120156
				25.8	1.48782	1.59525	1.42009	1.46803	1.00064	1.05965	0.656023	0.6811	0.318143	0.328721	0.103698	0.12147
				26	1.48932	1.59778	1.42259	1.47109	1.00337	1.0629	0.659559	0.68449	0.319772	0.330709	0.10378	0.122062
				26.2	1.49169	1.60035	1.42507	1.47386	1.00557	1.0668	0.663449	0.688049	0.321458	0.33253	0.103764	0.122356
				26.4	1.49392	1.60276	1.42831	1.47715	1.00852	1.0701	0.666462	0.691147	0.323455	0.333836	0.104546	0.123089
				26.6	1.4959	1.60465	1.43126	1.47969	1.01077	1.07337	0.670085	0.694318	0.32515	0.33557	0.105569	0.123242
				26.8	1.49833	1.60686	1.43406	1.48185	1.01296	1.07616	0.673421	0.69735	0.32818	0.337369	0.106687	0.123465
				27	1.49956	1.60929	1.43698	1.48447	1.01547	1.07889	0.676438	0.700539	0.330047	0.339131	0.107601	0.124931
				27.2	1.5015	1.61185	1.44019	1.48684	1.01792	1.08177	0.679525	0.703544	0.332038	0.341085	0.108232	0.12565
				27.4	1.50422	1.61431	1.44189	1.48874	1.02118	1.08475	0.683144	0.705867	0.334123	0.342649	0.108389	0.126429
				27.6	1.50631	1.6166	1.44484	1.49055	1.02418	1.08726	0.685578	0.708316	0.337089	0.344085	0.109021	0.127052
				27.8	1.50791	1.61896	1.44764	1.49269	1.02762	1.09024	0.688613	0.710385	0.339258	0.346826	0.110326	0.127733
				28	1.5099	1.6215	1.44995	1.49417	1.03093	1.09332	0.691067	0.713396	0.341161	0.348694	0.111572	0.128749
				28.2	1.5115	1.62347	1.45271	1.49641	1.03428	1.09623	0.693746	0.716266	0.342825	0.350562	0.112316	0.130024
				28.4	1.51334	1.62605	1.4544	1.49846	1.03762	1.09872	0.696063	0.71874	0.344217	0.352255	0.113569	0.130901
				28.6	1.51594	1.62777	1.45662	1.50179	1.04074	1.10211	0.698035	0.72183	0.345862	0.353591	0.114185	0.131277
				28.8	1.51879	1.62926	1.45844	1.50437	1.04314	1.10469	0.700813	0.724641	0.347192	0.35595	0.115151	0.131799
				29	1.52112	1.63156	1.46027	1.50648	1.04599	1.108	0.703088	0.727904	0.349086	0.358139	0.116034	0.132515
				29.2	1.52301	1.63395	1.46285	1.50952	1.04916	1.11014	0.705674	0.731255	0.351225	0.359829	0.117359	0.132954
				29.4	1.52465	1.63523	1.46543	1.51128	1.05236	1.11275	0.708755	0.734889	0.353124	0.361616	0.117795	0.132613
				29.6	1.52715	1.63725	1.46713	1.51415	1.05539	1.11518	0.711737	0.738322	0.354106	0.363097	0.118193	0.133183
				29.8	1.52979	1.6391	1.46986	1.51589	1.05824	1.1176	0.714663	0.74142	0.355438	0.364373	0.118782	0.133508
				30	1.53231	1.64075	1.47266	1.51778	1.06066	1.11939	0.718259	0.744922	0.356627	0.365662	0.11928	0.1339
				30.2	1.53463	1.64258	1.47465	1.51991	1.06303	1.1218	0.721131	0.748694	0.358113	0.367216	0.120429	0.134083
				30.4	1.53698	1.64436	1.47729	1.52247	1.06559	1.12401	0.723977	0.751599	0.360422	0.368674	0.121348	0.134445
				30.6	1.53878	1.64653	1.47957	1.52383	1.06761	1.1259	0.72724	0.75446	0.362428	0.369442	0.121447	0.134688
				30.8	1.54068	1.64896	1.48164	1.5258	1.0699	1.12853	0.730648	0.757489	0.364393	0.371327	0.12203	0.135295
				31	1.54184	1.65054	1.48416	1.52744	1.0725	1.13099	0.733091	0.76052	0.366188	0.373414	0.122401	0.136447
				31.2	1.54368	1.65255	1.48626	1.52919	1.07536	1.13336	0.736024	0.763	0.36858	0.375709	0.122154	0.136888
				31.4	1.54601	1.65422	1.48757	1.53035	1.07795	1.13604	0.739195	0.765595	0.371032	0.378	0.122899	0.137893
				31.6	1.54772	1.65596	1.49062	1.53189	1.07993	1.1388	0.742109	0.768587	0.372835	0.379685	0.123719	0.138626
				31.8	1.54879	1.65765	1.49297	1.53354	1.08286	1.14127	0.74594	0.770919	0.374041	0.382198	0.124673	0.139403
				32	1.55081	1.65996	1.49478	1.53535	1.08537	1.14338	0.748292	0.7731	0.375995	0.38369	0.125743	0.140392
				32.2	1.55208	1.66173	1.49723	1.53835	1.08799	1.1461	0.750961	0.775673	0.378403	0.385312	0.126038	0.140822
				32.4	1.55391	1.66342	1.49827	1.54068	1.08934	1.14882	0.753252	0.778692	0.379841	0.386926	0.126851	0.141295
				32.6	1.55608	1.66542	1.50043	1.54322	1.09189	1.15185	0.755952	0.780826	0.381963	0.388586	0.127818	0.141344
				32.8	1.55844	1.66711	1.5022	1.54538	1.09311	1.15451	0.75876	0.783305	0.383661	0.390863	0.128348	0.142078
				33	1.5598	1.66931	1.50421	1.54759	1.09558	1.15686	0.761355	0.785254	0.385924	0.392975	0.128998	0.142707
				33.2	1.56147	1.67124	1.50618	1.54995	1.09835	1.15882	0.764363	0.787955	0.387519	0.394912	0.129782	0.142592
				33.4	1.5635	1.67271	1.50799	1.55191	1.10075	1.16129	0.766439	0.79013	0.388482	0.396629	0.129961	0.143057
				33.6	1.56547	1.67489	1.51028	1.55406	1.10292	1.16296	0.767904	0.792891	0.39023	0.397388	0.129633	0.143802
				33.8	1.567	1.67658	1.51265	1.55516	1.10477	1.16502	0.76982	0.795841	0.391474	0.398549	0.130215	0.144545
				34	1.56875	1.67782	1.51447	1.55729	1.10663	1.16695	0.772212	0.798576	0.392931	0.399659	0.130569	0.145791
				34.2	1.56989	1.68021	1.51564	1.55924	1.10902	1.16928	0.773604	0.801041	0.394502	0.401242	0.131344	0.146451
				34.4	1.57148	1.68181	1.51792	1.56182	1.1112	1.17197	0.775777	0.803777	0.396388	0.402838	0.131252	0.14712
				34.6	1.5728	1.68388	1.51975	1.56361	1.11344	1.17378	0.77767	0.80611	0.397788	0.404322	0.130655	0.148169
				34.8	1.57431	1.68513	1.52191	1.56521	1.11536	1.17665	0.780379	0.808766	0.399152	0.4066	0.131566	0.148741
				35	1.57564	1.68586	1.52428	1.56737	1.11775	1.17863	0.781783	0.81126	0.400891	0.408407	0.132158	0.149585
				35.2	1.57717	1.68706	1.52575	1.569	1.11997	1.18096	0.784053	0.814064	0.402445	0.410225	0.132759	0.150178
				35.4	1.57875	1.68804	1.52756	1.5709	1.1213	1.18273	0.786574	0.816804	0.403886	0.411729	0.134536	0.150799
				35.6	1.57968	1.68947	1.53017	1.57288	1.12334	1.18477	0.789057	0.819829	0.404987	0.41368	0.135834	0.151068
				35.8	1.58085	1.69109	1.53199	1.57469	1.12541	1.18682	0.791901	0.821983	0.407022	0.415791	0.137318	0.151709
				36	1.58186	1.69263	1.53404	1.57749	1.12745	1.18884	0.79456	0.824523	0.409166	0.416799	0.138509	0.152253
				36.2	1.58394	1.69484	1.53615	1.58002	1.12885	1.19101	0.797336	0.826867	0.410714	0.418874	0.138796	0.152568
				36.4	1.58647	1.69625	1.53794	1.58129	1.12976	1.19268	0.800047	0.828833	0.412106	0.420453	0.139795	0.15325
				36.6	1.58863	1.69823	1.53998	1.58261	1.13184	1.19458	0.802918	0.830072	0.413856	0.42185	0.140928	0.154062
				36.8	1.59033	1.69994	1.54143	1.58481	1.13298	1.19622	0.805659	0.832151	0.414751	0.423815	0.140884	0.154871
				37	1.59185	1.70173	1.54366	1.58634	1.13495	1.1979	0.808825	0.83421	0.416342	0.42525	0.141542	0.155122
				37.2	1.59389	1.70299	1.54568	1.58855	1.13713	1.19997	0.811329	0.836597	0.417479	0.426507	0.142271	0.155551
				37.4	1.59543	1.7043	1.54727	1.59024	1.13912	1.20251	0.812537	0.838681	0.419164	0.427137	0.142525	0.156175
				37.6	1.59727	1.70621	1.5494	1.59135	1.14117	1.20455	0.814139	0.841316	0.421708	0.428159	0.143218	0.156788
				37.8	1.59862	1.70706	1.55124	1.59201	1.14306	1.20694	0.816359	0.843536	0.423101	0.429302	0.14381	0.157691
				38	1.59981	1.70815	1.55278	1.59371	1.1449	1.20903	0.818309	0.845129	0.424951	0.430587	0.144931	0.158781
				38.2	1.60025	1.70967	1.55368	1.5958	1.14725	1.21112	0.819971	0.84695	0.427262	0.431869	0.145137	0.159324
				38.4	1.6018	1.71112	1.55537	1.59748	1.14932	1.21358	0.821331	0.849152	0.42882	0.432965	0.145532	0.160241
				38.6	1.60314	1.71241	1.55672	1.59882	1.15124	1.21527	0.822741	0.851186	0.430644	0.434835	0.145568	0.160311
				38.8	1.60419	1.71317	1.55841	1.60023	1.15305	1.21733	0.824651	0.853371	0.432749	0.436439	0.146604	0.160414
				39	1.60546	1.71402	1.55975	1.60282	1.15517	1.21952	0.826369	0.855452	0.43401	0.438097	0.147277	0.160672
				39.2	1.6064	1.7156	1.56079	1.60443	1.15669	1.22118	0.828415	0.858298	0.435727	0.439458	0.148084	0.161181
				39.4	1.6072	1.71706	1.5627	1.6057	1.15801	1.2234	0.830201	0.860853	0.437897	0.441297	0.149122	0.162027
				39.6	1.60891	1.7187	1.56469	1.60748	1.15998	1.22535	0.832373	0.863029	0.43975	0.44339	0.14972	0.162325
				39.8	1.60987	1.7197	1.56592	1.60963	1.16151	1.22674	0.834536	0.86472	0.441583	0.445101	0.150311	0.163339
				40	1.61121	1.72065	1.56756	1.61121	1.16369	1.22767	0.837037	0.866731	0.442582	0.446547	0.151073	0.163694
				40.2	1.61388	1.7218	1.56898	1.61258	1.16467	1.22883	0.839475	0.86839	0.443993	0.448401	0.15159	0.164862
				40.4	1.61559	1.72239	1.57062	1.61306	1.16663	1.22995	0.841701	0.870256	0.445884	0.449289	0.152151	0.165738
				40.6	1.61699	1.72319	1.57226	1.61427	1.16831	1.23102	0.843712	0.87254	0.44723	0.45091	0.152374	0.16594
				40.8	1.61835	1.72443	1.57352	1.61621	1.16966	1.23189	0.845969	0.874501	0.448711	0.452499	0.152748	0.16637
				41	1.62027	1.72571	1.57557	1.61735	1.17159	1.23343	0.848904	0.876844	0.450389	0.453571	0.153262	0.166708
				41.2	1.62248	1.72641	1.57721	1.61915	1.17392	1.23554	0.850961	0.87835	0.451836	0.454825	0.15345	0.167447
				41.4	1.62359	1.72772	1.57839	1.62001	1.17632	1.23763	0.853019	0.88051	0.453805	0.455367	0.153663	0.167785
				41.6	1.6251	1.72862	1.58064	1.62064	1.17821	1.2395	0.854241	0.882037	0.455838	0.456803	0.154215	0.168062
				41.8	1.62584	1.729	1.58233	1.62158	1.17967	1.24147	0.85604	0.883267	0.4573	0.457643	0.153853	0.168937
				42	1.62666	1.72987	1.58354	1.62271	1.1817	1.24389	0.857745	0.884918	0.458453	0.459388	0.154247	0.169841
				42.2	1.62762	1.73191	1.58445	1.62396	1.18358	1.24629	0.859639	0.887415	0.459901	0.460665	0.154552	0.170627
				42.4	1.62972	1.73356	1.58634	1.62539	1.18523	1.2485	0.86103	0.889505	0.46073	0.462519	0.15536	0.171348
				42.6	1.63043	1.73476	1.58816	1.6273	1.18677	1.25012	0.863284	0.891589	0.462271	0.464572	0.155728	0.171486
				42.8	1.63156	1.73633	1.58987	1.62898	1.18833	1.25167	0.865241	0.893348	0.46359	0.465929	0.155997	0.172583
				43	1.63296	1.73752	1.59103	1.63041	1.18999	1.2532	0.867225	0.894937	0.464553	0.467685	0.156596	0.173003
				43.2	1.63392	1.73926	1.59326	1.63125	1.19139	1.2544	0.869282	0.897512	0.466151	0.469157	0.157377	0.174049
				43.4	1.6354	1.74043	1.59516	1.63232	1.19243	1.25601	0.871156	0.899451	0.467467	0.471116	0.158877	0.174768
				43.6	1.63698	1.74221	1.59657	1.63408	1.19365	1.25711	0.873373	0.900745	0.46899	0.472759	0.160074	0.175419
				43.8	1.63807	1.74302	1.59815	1.63569	1.19539	1.25803	0.875071	0.902721	0.470266	0.474498	0.161655	0.17599
				44	1.64	1.74434	1.59969	1.63684	1.19705	1.25941	0.877566	0.904147	0.471566	0.47577	0.162929	0.176966
				44.2	1.64126	1.7453	1.60086	1.63848	1.19795	1.26022	0.879608	0.905403	0.473578	0.476821	0.163923	0.177542
				44.4	1.64257	1.74622	1.60249	1.63932	1.19929	1.26124	0.881557	0.906602	0.475245	0.477904	0.164971	0.17815
				44.6	1.64382	1.74748	1.60358	1.64146	1.19973	1.26273	0.883006	0.907764	0.475964	0.479232	0.166058	0.17854
				44.8	1.64537	1.74875	1.60465	1.64316	1.2006	1.26368	0.88477	0.90914	0.477703	0.480272	0.166795	0.179686
				45	1.64734	1.74983	1.60571	1.64455	1.20237	1.26552	0.8872	0.91061	0.478613	0.481436	0.16705	0.180505
				45.2	1.64836	1.75075	1.60691	1.6465	1.20355	1.26737	0.888593	0.912305	0.479827	0.482356	0.16767	0.180777
				45.4	1.64958	1.75158	1.60799	1.64758	1.20571	1.26912	0.890298	0.914498	0.481139	0.483047	0.167962	0.181388
				45.6	1.65076	1.75235	1.60969	1.64867	1.20724	1.27085	0.891147	0.915649	0.482161	0.484389	0.168546	0.18228
				45.8	1.65252	1.7534	1.61098	1.64945	1.20932	1.27333	0.89296	0.917433	0.483606	0.485257	0.168841	0.183225
				46	1.65392	1.75512	1.61253	1.65069	1.2117	1.27541	0.894501	0.920388	0.484339	0.487064	0.169438	0.184111
				46.2	1.65509	1.75651	1.6142	1.65208	1.21327	1.27797	0.896323	0.922597	0.485507	0.488336	0.170631	0.184768
				46.4	1.6567	1.75754	1.61632	1.65309	1.21499	1.27987	0.89757	0.924611	0.486956	0.4898	0.171124	0.184938
				46.6	1.65654	1.75928	1.61843	1.65438	1.21672	1.28187	0.89839	0.926542	0.488502	0.491241	0.171185	0.185294
				46.8	1.65768	1.76051	1.62015	1.65489	1.21842	1.28363	0.899323	0.928413	0.489879	0.49269	0.171673	0.185672
				47	1.65903	1.76116	1.62169	1.65578	1.22032	1.28506	0.900845	0.930594	0.491176	0.494392	0.172007	0.185984
				47.2	1.6603	1.76281	1.62332	1.65693	1.22166	1.28684	0.902394	0.933003	0.493248	0.495479	0.172361	0.187542
				47.4	1.66149	1.76364	1.62543	1.65866	1.22278	1.28864	0.904029	0.934651	0.494577	0.496762	0.173192	0.18879
				47.6	1.66208	1.76472	1.6273	1.66011	1.22492	1.29049	0.905675	0.935811	0.495988	0.498081	0.173785	0.189409
				47.8	1.66363	1.76537	1.62894	1.66216	1.22694	1.29258	0.907715	0.937484	0.497409	0.499009	0.174163	0.189924
				48	1.66475	1.76633	1.62982	1.6629	1.22782	1.2943	0.909977	0.938313	0.499063	0.500561	0.174274	0.190619
				48.2	1.66513	1.7664	1.63152	1.66437	1.22867	1.295	0.911642	0.939302	0.500392	0.502287	0.174868	0.190854
				48.4	1.66603	1.76663	1.63302	1.66563	1.22966	1.29661	0.913691	0.940135	0.50158	0.503668	0.175474	0.191895
				48.6	1.66746	1.76728	1.63377	1.66699	1.2306	1.29773	0.914964	0.941293	0.502491	0.505346	0.175725	0.192235
				48.8	1.66833	1.76755	1.63491	1.66849	1.23188	1.29846	0.916629	0.942973	0.504096	0.506902	0.175712	0.192889
				49	1.66915	1.7687	1.63553	1.66938	1.2335	1.29968	0.918612	0.944036	0.504776	0.508227	0.176149	0.193348
				49.2	1.67004	1.76916	1.63693	1.67034	1.23461	1.3003	0.920207	0.9455	0.506341	0.50901	0.176905	0.193709
				49.4	1.67109	1.77	1.63822	1.67048	1.237	1.30128	0.921785	0.947221	0.507708	0.51023	0.177688	0.194394
				49.6	1.67221	1.77136	1.63996	1.67098	1.23809	1.3021	0.922779	0.948564	0.508796	0.511521	0.178333	0.195006
				49.8	1.67381	1.77218	1.64168	1.67144	1.23959	1.30368	0.924602	0.949919	0.510547	0.512815	0.178947	0.195503
				50	1.67439	1.77354	1.64288	1.67217	1.24075	1.30476	0.926096	0.952159	0.511967	0.514475	0.180038	0.196198
				50.2	1.67484	1.77452	1.64407	1.67262	1.24224	1.30605	0.927206	0.953893	0.513461	0.51568	0.180708	0.196682
				50.4	1.67577	1.77643	1.64578	1.67323	1.2434	1.30738	0.927689	0.955615	0.514939	0.516585	0.180974	0.196948
				50.6	1.67679	1.77824	1.6469	1.6747	1.245	1.30856	0.928512	0.957261	0.516872	0.518589	0.181128	0.197406
				50.8	1.67837	1.77927	1.64783	1.67582	1.24655	1.30969	0.928989	0.959078	0.518642	0.519671	0.182216	0.198231
				51	1.67963	1.77965	1.64844	1.67791	1.24764	1.31073	0.930943	0.960997	0.520385	0.520831	0.182123	0.199421
				51.2	1.681	1.78096	1.64963	1.67935	1.24874	1.31174	0.932196	0.962543	0.522136	0.521585	0.182836	0.201104
				51.4	1.68257	1.7818	1.65177	1.68098	1.25075	1.31286	0.933683	0.964107	0.522892	0.522484	0.183473	0.201758
				51.6	1.68433	1.7828	1.65203	1.68255	1.25246	1.31438	0.935909	0.965888	0.524585	0.523583	0.183669	0.201876
				51.8	1.68622	1.78449	1.65318	1.68404	1.25374	1.31594	0.937639	0.967388	0.526035	0.524881	0.183946	0.202768
				52	1.68803	1.78573	1.65408	1.68511	1.25508	1.31716	0.939334	0.96917	0.527046	0.526408	0.184962	0.203328
				52.2	1.68931	1.78631	1.65539	1.68657	1.25629	1.31812	0.941174	0.970742	0.528216	0.527773	0.185622	0.204167
				52.4	1.69057	1.7872	1.65609	1.68784	1.25704	1.31992	0.943112	0.972027	0.529679	0.528442	0.185992	0.205066
				52.6	1.69198	1.78843	1.65658	1.68912	1.25794	1.32118	0.945124	0.973469	0.530747	0.529609	0.186073	0.205574
				52.8	1.69213	1.78925	1.65807	1.69045	1.25868	1.32313	0.946725	0.974898	0.53202	0.530473	0.18646	0.206334
				53	1.69319	1.79088	1.65939	1.69099	1.25926	1.32392	0.948605	0.976182	0.533182	0.531353	0.187144	0.206904
				53.2	1.6942	1.79154	1.66128	1.69163	1.26002	1.32518	0.950365	0.977697	0.53425	0.531831	0.187922	0.207676
				53.4	1.69452	1.7926	1.66236	1.69243	1.2613	1.32628	0.951784	0.979566	0.534859	0.532543	0.188261	0.208091
				53.6	1.69532	1.79292	1.66411	1.694	1.26189	1.3275	0.95262	0.981071	0.535568	0.533118	0.188428	0.208641
				53.8	1.69577	1.79377	1.66539	1.69479	1.26285	1.32898	0.954492	0.982405	0.536558	0.534226	0.189132	0.209517
				54	1.69626	1.79458	1.66672	1.69583	1.26367	1.33025	0.955976	0.984753	0.537809	0.534783	0.189561	0.209951
				54.2	1.69714	1.79487	1.66802	1.69722	1.26481	1.33108	0.956315	0.986418	0.538691	0.535441	0.189729	0.210451
				54.4	1.69801	1.79568	1.66933	1.69879	1.26609	1.33252	0.957005	0.986989	0.5399	0.536012	0.190163	0.210609
				54.6	1.69871	1.79595	1.67016	1.70002	1.26755	1.33351	0.958035	0.988227	0.541328	0.537469	0.190628	0.210875
				54.8	1.6989	1.79612	1.67125	1.70142	1.26848	1.33471	0.959032	0.989281	0.542521	0.537912	0.191373	0.211044
				55	1.69965	1.79634	1.67216	1.7029	1.26934	1.33521	0.961349	0.990393	0.543424	0.53896	0.191699	0.211244
				55.2	1.70074	1.79801	1.6736	1.70347	1.27134	1.33628	0.962464	0.991285	0.544275	0.539729	0.19277	0.211539
				55.4	1.70206	1.79927	1.67478	1.70458	1.27293	1.3378	0.964123	0.992167	0.545412	0.541328	0.193166	0.212134
				55.6	1.70345	1.80058	1.67539	1.70581	1.27429	1.33975	0.966131	0.993363	0.54663	0.542299	0.193906	0.212606
				55.8	1.70463	1.80236	1.67682	1.70655	1.27607	1.34175	0.967189	0.993546	0.547651	0.543802	0.194563	0.213302
				56	1.70627	1.80325	1.67765	1.70755	1.27727	1.34325	0.968764	0.995107	0.548751	0.544652	0.195402	0.213699
				56.2	1.70659	1.80412	1.67859	1.70786	1.27846	1.34451	0.969954	0.996063	0.550108	0.546435	0.196185	0.214393
				56.4	1.70801	1.80555	1.67852	1.70902	1.27948	1.34608	0.971383	0.997403	0.551414	0.547609	0.197149	0.215194
				56.6	1.70921	1.80675	1.67949	1.70945	1.28109	1.34754	0.973027	0.998506	0.552272	0.54905	0.197976	0.215763
				56.8	1.70987	1.80781	1.68058	1.70986	1.28262	1.34895	0.973814	1.00029	0.553014	0.550588	0.19834	0.216307
				57	1.71135	1.80905	1.68166	1.711	1.28384	1.34956	0.975033	1.00187	0.554292	0.552133	0.19889	0.216942
				57.2	1.71265	1.80953	1.6837	1.71199	1.28541	1.35076	0.976177	1.00334	0.555278	0.553246	0.19919	0.217773
				57.4	1.71405	1.81013	1.68422	1.71325	1.28677	1.3516	0.976815	1.00502	0.556458	0.553982	0.199787	0.218461
				57.6	1.7154	1.81111	1.6858	1.71442	1.28857	1.35257	0.977631	1.00656	0.557722	0.555084	0.200685	0.219541
				57.8	1.71688	1.81236	1.68691	1.71583	1.28971	1.35355	0.979037	1.00806	0.558937	0.556426	0.201581	0.220127
				58	1.71821	1.81274	1.6884	1.71736	1.29056	1.35439	0.979837	1.00933	0.56091	0.557277	0.202331	0.220478
				58.2	1.71948	1.8138	1.68898	1.71893	1.29174	1.35504	0.980724	1.0112	0.562301	0.558854	0.202582	0.221199
				58.4	1.71954	1.81495	1.68973	1.72037	1.29264	1.35553	0.982005	1.01193	0.563815	0.56053	0.202602	0.221546
				58.6	1.72043	1.81623	1.69125	1.7215	1.29344	1.35641	0.983528	1.01321	0.564718	0.561971	0.203485	0.221691
				58.8	1.72187	1.81681	1.69201	1.72321	1.29388	1.35683	0.985186	1.01418	0.566074	0.563773	0.204002	0.222243
				59	1.72287	1.81804	1.693	1.72481	1.29547	1.35713	0.985848	1.01516	0.56745	0.565466	0.204759	0.223052
				59.2	1.72385	1.81931	1.69439	1.72561	1.29669	1.35822	0.98744	1.01594	0.569513	0.566727	0.205296	0.223102
				59.4	1.72438	1.8203	1.6955	1.72669	1.29745	1.35922	0.988565	1.01721	0.570932	0.567964	0.205459	0.224316
				59.6	1.72522	1.82114	1.6968	1.72814	1.29827	1.36078	0.989446	1.01841	0.572678	0.569175	0.205949	0.22439
				59.8	1.72598	1.82166	1.69813	1.72866	1.29921	1.36196	0.990274	1.01878	0.57433	0.570518	0.205638	0.224835
				60	1.72691	1.82214	1.69925	1.72923	1.29941	1.36225	0.991492	1.02038	0.575032	0.571243	0.20651	0.224906
				60.2	1.72758	1.82308	1.69969	1.72968	1.30029	1.36344	0.992795	1.0215	0.576024	0.572412	0.206723	0.224871
				60.4	1.72854	1.82371	1.70055	1.73067	1.30073	1.36457	0.994414	1.02235	0.577323	0.572788	0.2073	0.225314
				60.6	1.72834	1.82435	1.70206	1.73087	1.30151	1.36584	0.995784	1.02344	0.577865	0.573194	0.207175	0.225315
				60.8	1.72865	1.82482	1.7036	1.7318	1.30258	1.36706	0.996817	1.02477	0.578505	0.574359	0.207455	0.225496
				61	1.72977	1.82513	1.70498	1.73283	1.30345	1.36825	0.998093	1.02562	0.579924	0.575345	0.208649	0.225786
				61.2	1.73092	1.82574	1.7071	1.73344	1.30412	1.3697	0.999215	1.02664	0.580674	0.575868	0.209221	0.226286
				61.4	1.73199	1.82628	1.70769	1.73426	1.30559	1.37119	1.00008	1.028	0.5815	0.5764	0.210567	0.227099
				61.6	1.73283	1.82705	1.70883	1.73469	1.30726	1.37251	1.00164	1.02938	0.582854	0.577426	0.210938	0.227657
				61.8	1.73379	1.82825	1.71027	1.73555	1.30797	1.37378	1.00254	1.03063	0.584214	0.57835	0.212014	0.228056
				62	1.73541	1.82904	1.71152	1.73555	1.30874	1.37491	1.00394	1.03242	0.585983	0.579702	0.212414	0.228746
				62.2	1.73643	1.83022	1.71248	1.73602	1.30967	1.37555	1.00557	1.03397	0.586682	0.581571	0.212458	0.229505
				62.4	1.73728	1.8311	1.71362	1.73614	1.31043	1.37581	1.0068	1.03481	0.587515	0.583353	0.213564	0.230336
				62.6	1.73934	1.83163	1.715	1.737	1.31155	1.37709	1.00793	1.03624	0.587671	0.584439	0.214699	0.231271
				62.8	1.7408	1.83155	1.71576	1.73756	1.31251	1.3779	1.00899	1.03757	0.589266	0.585642	0.215124	0.232287
				63	1.74167	1.83255	1.7165	1.73834	1.31425	1.37829	1.01029	1.03878	0.590482	0.586821	0.216119	0.232646
				63.2	1.74207	1.833	1.71751	1.73849	1.31492	1.37932	1.01225	1.0396	0.591606	0.587552	0.217009	0.233092
				63.4	1.7431	1.83304	1.71805	1.73902	1.31626	1.3803	1.01301	1.0411	0.592162	0.588007	0.217993	0.234059
				63.6	1.74458	1.83345	1.71875	1.73977	1.31679	1.38141	1.01398	1.04232	0.592701	0.589414	0.21916	0.234286
				63.8	1.74579	1.83423	1.71967	1.73988	1.31815	1.38208	1.01498	1.04304	0.593301	0.589543	0.219593	0.23519
				64	1.74642	1.8349	1.71981	1.74038	1.31836	1.38269	1.01638	1.04416	0.593824	0.590129	0.220758	0.235592
				64.2	1.74684	1.83556	1.72049	1.74118	1.31893	1.38412	1.0176	1.04509	0.594286	0.590162	0.220982	0.235819
				64.4	1.74674	1.83632	1.72108	1.74232	1.31923	1.38511	1.01884	1.04565	0.595197	0.590337	0.22195	0.235892
				64.6	1.74746	1.83685	1.72104	1.74235	1.32024	1.38652	1.01991	1.04654	0.595375	0.591287	0.222538	0.235207
				64.8	1.74792	1.83733	1.72179	1.74401	1.32155	1.38776	1.02046	1.04732	0.596349	0.592645	0.224295	0.235376
				65	1.74856	1.83765	1.72191	1.74516	1.32256	1.38899	1.02109	1.04809	0.597496	0.593553	0.225545	0.235076
				65.2	1.74875	1.83815	1.72364	1.7462	1.32317	1.39072	1.02187	1.04936	0.598752	0.594681	0.226251	0.235508
				65.4	1.74977	1.83885	1.7248	1.74737	1.3251	1.39222	1.02265	1.05059	0.599292	0.5955	0.226442	0.235472
				65.6	1.75112	1.84016	1.72561	1.74814	1.32627	1.39361	1.02393	1.05168	0.600879	0.596214	0.226874	0.235251
				65.8	1.75263	1.84143	1.72646	1.74945	1.32701	1.39433	1.02487	1.05208	0.602134	0.597655	0.22726	0.235655
				66	1.75405	1.84228	1.72801	1.75085	1.32819	1.39514	1.02678	1.05303	0.603592	0.599637	0.227241	0.235685
				66.2	1.75405	1.84272	1.72881	1.75201	1.32899	1.39585	1.0279	1.05398	0.604461	0.600722	0.227716	0.236719
				66.4	1.75474	1.84334	1.73014	1.75317	1.32987	1.39674	1.02954	1.05568	0.605671	0.601436	0.228734	0.23714
				66.6	1.75576	1.84351	1.73172	1.75461	1.33072	1.39799	1.03002	1.05708	0.606563	0.601788	0.229276	0.237679
				66.8	1.75577	1.84356	1.73321	1.75612	1.33215	1.3991	1.03188	1.05792	0.608039	0.602575	0.230185	0.238099
				67	1.75684	1.84401	1.73386	1.75751	1.33385	1.40048	1.03351	1.05897	0.609198	0.603872	0.231122	0.239022
				67.2	1.75719	1.84423	1.73525	1.7582	1.33508	1.40162	1.03452	1.05996	0.609818	0.604524	0.23176	0.240316
				67.4	1.75871	1.8445	1.73609	1.7589	1.33654	1.4022	1.03519	1.06166	0.610937	0.605033	0.232106	0.241254
				67.6	1.75983	1.84616	1.73701	1.75947	1.33756	1.40298	1.03671	1.06298	0.611457	0.605814	0.232836	0.242376
				67.8	1.76078	1.84732	1.73772	1.75975	1.33887	1.4039	1.03781	1.0638	0.612491	0.605987	0.232315	0.243253
				68	1.76165	1.8479	1.73821	1.75986	1.33935	1.40462	1.0389	1.06515	0.613355	0.606537	0.232584	0.244413
				68.2	1.7629	1.8487	1.73958	1.76011	1.3403	1.40541	1.04026	1.0663	0.613874	0.606595	0.232898	0.245274
				68.4	1.76408	1.84887	1.74019	1.76058	1.34128	1.40555	1.04167	1.06775	0.615011	0.607388	0.233207	0.245892
				68.6	1.76532	1.84954	1.74145	1.76035	1.34231	1.40597	1.04265	1.06884	0.615795	0.608553	0.233453	0.246801
				68.8	1.76544	1.85063	1.74272	1.7616	1.34334	1.4067	1.04357	1.07073	0.61754	0.608979	0.234291	0.248015
				69	1.76607	1.85135	1.74421	1.76187	1.34377	1.40763	1.04443	1.07198	0.618754	0.609737	0.234394	0.248151
				69.2	1.7671	1.85293	1.74622	1.76209	1.34478	1.40876	1.04541	1.07294	0.619695	0.610352	0.234547	0.248737
				69.4	1.76845	1.8541	1.74738	1.7627	1.34583	1.4091	1.04648	1.07358	0.620875	0.610939	0.234414	0.248476
				69.6	1.76946	1.85522	1.74793	1.76333	1.34675	1.40963	1.0476	1.0743	0.622877	0.612157	0.235031	0.248802
				69.8	1.76952	1.85586	1.74893	1.76422	1.34732	1.40928	1.04868	1.07482	0.624135	0.613914	0.235188	0.249718
				70	1.76939	1.85685	1.75065	1.76497	1.34796	1.4097	1.04937	1.0767	0.625373	0.614799	0.23617	0.250035
				70.2	1.76886	1.85695	1.75149	1.76584	1.34821	1.41047	1.04961	1.07792	0.626269	0.615558	0.237274	0.250968
				70.4	1.7695	1.85764	1.75322	1.76674	1.34918	1.41116	1.05044	1.07936	0.627231	0.616438	0.238374	0.250651
				70.6	1.76987	1.85785	1.75449	1.76756	1.35043	1.41256	1.05069	1.08044	0.628296	0.617874	0.23854	0.250835
				70.8	1.77036	1.85814	1.75517	1.76915	1.35164	1.41387	1.05208	1.08115	0.629482	0.619863	0.23922	0.250796
				71	1.77117	1.85827	1.75576	1.76997	1.35286	1.41511	1.05282	1.082	0.630958	0.621102	0.23973	0.251791
				71.2	1.77165	1.85874	1.75689	1.771	1.354	1.41539	1.0538	1.08278	0.631975	0.621843	0.239809	0.252433
				71.4	1.77293	1.85924	1.75714	1.77182	1.35498	1.41627	1.05477	1.08341	0.632725	0.622664	0.240061	0.253091
				71.6	1.77402	1.85987	1.75769	1.77296	1.35628	1.41706	1.05543	1.08409	0.633212	0.623701	0.240035	0.253615
				71.8	1.77492	1.8604	1.75871	1.77417	1.35758	1.41845	1.0562	1.08481	0.634294	0.625121	0.239412	0.254083
				72	1.77565	1.86069	1.76028	1.77485	1.35849	1.41918	1.05707	1.08547	0.635301	0.626448	0.240058	0.255212
				72.2	1.77632	1.86135	1.76131	1.77603	1.35979	1.42031	1.0586	1.08683	0.636114	0.627384	0.240545	0.256123
				72.4	1.77731	1.86192	1.76185	1.77739	1.36068	1.42119	1.0594	1.08822	0.637373	0.628494	0.240801	0.256428
				72.6	1.77751	1.86311	1.76328	1.77815	1.36195	1.42224	1.06021	1.08888	0.638227	0.629194	0.242094	0.256891
				72.8	1.77772	1.86427	1.76399	1.77936	1.36287	1.4242	1.06136	1.0898	0.63944	0.629938	0.243199	0.257572
				73	1.77819	1.86542	1.76547	1.77993	1.36398	1.4252	1.06224	1.0897	0.640061	0.631075	0.243646	0.257645
				73.2	1.77892	1.86684	1.76613	1.78023	1.36559	1.42582	1.06303	1.09021	0.64091	0.632101	0.244917	0.258446
				73.4	1.77954	1.86757	1.76717	1.78093	1.36633	1.4266	1.0637	1.09146	0.641649	0.633079	0.245774	0.25898
				73.6	1.78009	1.8687	1.76785	1.78185	1.36751	1.42771	1.06411	1.09271	0.641912	0.634184	0.246715	0.25996
				73.8	1.78012	1.86973	1.76871	1.78244	1.36753	1.42813	1.06487	1.09426	0.642249	0.634953	0.247368	0.260816
				74	1.78105	1.87084	1.76916	1.78284	1.36813	1.42983	1.06601	1.09583	0.642598	0.635718	0.248415	0.261013
				74.2	1.78143	1.87119	1.76977	1.78282	1.36905	1.43105	1.0676	1.09629	0.64263	0.637009	0.249209	0.261685
				74.4	1.78264	1.87161	1.77001	1.78284	1.3704	1.43152	1.06888	1.09727	0.643485	0.637549	0.24948	0.261442
				74.6	1.78376	1.87121	1.77049	1.78362	1.37135	1.43254	1.06983	1.09784	0.644562	0.638852	0.248886	0.262142
				74.8	1.78501	1.87093	1.77079	1.78486	1.37142	1.4334	1.07085	1.09868	0.645538	0.639442	0.249849	0.262746
				75	1.78577	1.8708	1.77149	1.78554	1.37226	1.43415	1.07138	1.09972	0.646787	0.639314	0.250087	0.26369
				75.2	1.78778	1.87063	1.77223	1.78603	1.37284	1.43472	1.07213	1.10043	0.647892	0.640129	0.25002	0.263971
				75.4	1.78869	1.87093	1.77274	1.78673	1.37381	1.4353	1.07323	1.10146	0.648803	0.640408	0.249865	0.264938
				75.6	1.7897	1.87117	1.77322	1.78764	1.37455	1.43603	1.0737	1.10257	0.649856	0.641236	0.24952	0.26528
				75.8	1.79038	1.87215	1.77451	1.78819	1.37525	1.43706	1.07483	1.10333	0.651119	0.642357	0.250075	0.26546
				76	1.79089	1.87272	1.77511	1.78838	1.37585	1.43765	1.07564	1.10418	0.652312	0.643162	0.250893	0.265628
				76.2	1.79173	1.87362	1.77539	1.78946	1.37665	1.43853	1.07647	1.10556	0.653619	0.643405	0.251274	0.265945
				76.4	1.7923	1.87373	1.77708	1.79057	1.37743	1.43945	1.07681	1.10596	0.654735	0.64421	0.251755	0.266059
				76.6	1.79218	1.87436	1.77871	1.79105	1.3782	1.44032	1.0776	1.10668	0.65591	0.643855	0.252731	0.267491
				76.8	1.79259	1.87565	1.77921	1.79159	1.37844	1.44115	1.07881	1.10733	0.65608	0.644106	0.2528	0.268925
				77	1.7926	1.87704	1.78013	1.79235	1.37931	1.44147	1.07965	1.10851	0.656518	0.645034	0.253153	0.269678
				77.2	1.79342	1.87745	1.78146	1.79289	1.38036	1.44235	1.08017	1.10953	0.657136	0.645617	0.254244	0.270845
				77.4	1.79441	1.87857	1.78247	1.79371	1.38081	1.444	1.08097	1.11093	0.657972	0.645671	0.254436	0.271658
				77.6	1.79505	1.87986	1.78309	1.79435	1.38168	1.44529	1.08184	1.11165	0.65898	0.646316	0.254976	0.272655
				77.8	1.7954	1.88051	1.78319	1.79486	1.38254	1.44624	1.08316	1.11286	0.659788	0.646886	0.255322	0.273113
				78	1.79626	1.88094	1.78362	1.79511	1.38366	1.4478	1.08441	1.11344	0.660378	0.648156	0.255797	0.273605
				78.2	1.79706	1.88166	1.78453	1.79503	1.38453	1.44804	1.08551	1.11388	0.66133	0.649515	0.256155	0.274027
				78.4	1.7978	1.8821	1.78462	1.79583	1.38485	1.4486	1.08648	1.11481	0.662937	0.650023	0.256576	0.274419
				78.6	1.79885	1.88193	1.78512	1.79655	1.38536	1.44955	1.08697	1.11616	0.663707	0.651108	0.256722	0.274979
				78.8	1.79972	1.88271	1.78631	1.79706	1.38593	1.45061	1.08797	1.11723	0.664996	0.651856	0.257782	0.274999
				79	1.80103	1.88345	1.78742	1.79705	1.38699	1.45069	1.08849	1.11835	0.665889	0.652955	0.258449	0.275657
				79.2	1.80202	1.88371	1.78833	1.79766	1.38827	1.45111	1.0902	1.11888	0.666419	0.654686	0.259487	0.275671
				79.4	1.80229	1.8844	1.78854	1.79911	1.38924	1.45131	1.09153	1.11954	0.666972	0.655236	0.26	0.27648
				79.6	1.80345	1.88474	1.78879	1.80023	1.38974	1.45199	1.09214	1.11998	0.666813	0.656368	0.260611	0.276411
				79.8	1.80398	1.88534	1.78981	1.80102	1.39072	1.45249	1.09285	1.12015	0.667331	0.657356	0.261479	0.276394
				80	1.80457	1.88591	1.79072	1.80182	1.39161	1.45319	1.09403	1.12054	0.66834	0.65794	0.261814	0.276409
				80.2	1.80505	1.88579	1.79208	1.80339	1.39233	1.45339	1.09505	1.12085	0.669287	0.658338	0.262154	0.276687
				80.4	1.80532	1.88546	1.79423	1.80454	1.39256	1.45401	1.09563	1.12118	0.669238	0.659022	0.262792	0.276899
				80.6	1.80542	1.88624	1.79516	1.80531	1.39277	1.45442	1.09666	1.12218	0.670168	0.659106	0.263816	0.277841
				80.8	1.80553	1.88709	1.79545	1.80611	1.39346	1.45469	1.09769	1.12287	0.670067	0.66026	0.264681	0.277918
				81	1.80638	1.88815	1.79677	1.80753	1.39403	1.45549	1.09868	1.12419	0.670885	0.66134	0.265469	0.277764
				81.2	1.80677	1.8882	1.79876	1.80784	1.39487	1.45627	1.09953	1.12541	0.671473	0.661973	0.266824	0.278208
				81.4	1.80705	1.88951	1.79926	1.80852	1.39536	1.45718	1.10054	1.12696	0.672455	0.66288	0.267026	0.278357
				81.6	1.80738	1.8902	1.80005	1.80859	1.39633	1.45804	1.10171	1.12817	0.67289	0.6638	0.268136	0.278703
				81.8	1.80739	1.89083	1.80044	1.80927	1.39708	1.45881	1.1024	1.1296	0.673991	0.66493	0.268997	0.27911
				82	1.80742	1.89148	1.80141	1.80993	1.39721	1.46007	1.10307	1.13098	0.675085	0.666203	0.26954	0.279495
				82.2	1.80778	1.8925	1.80174	1.81011	1.39763	1.46036	1.10432	1.13256	0.676408	0.667069	0.270041	0.279849
				82.4	1.80777	1.89306	1.80235	1.81138	1.39772	1.46066	1.10504	1.13391	0.677405	0.667854	0.270363	0.280198
				82.6	1.80855	1.89284	1.80335	1.81172	1.39908	1.46093	1.10545	1.13469	0.678064	0.668791	0.270683	0.280607
				82.8	1.80948	1.89328	1.80414	1.812	1.40056	1.46154	1.10675	1.13571	0.678913	0.669917	0.271023	0.281398
				83	1.81034	1.89317	1.80479	1.81295	1.40142	1.46161	1.10772	1.13666	0.679535	0.67117	0.271748	0.282284
				83.2	1.81103	1.8933	1.8051	1.81379	1.40289	1.4627	1.10915	1.13731	0.680035	0.67191	0.272026	0.282915
				83.4	1.81301	1.8938	1.80572	1.81473	1.40321	1.46384	1.11006	1.13763	0.681351	0.671403	0.271547	0.283775
				83.6	1.81429	1.89361	1.80631	1.81526	1.40436	1.46472	1.11069	1.13812	0.682001	0.671436	0.271712	0.284395
				83.8	1.81496	1.89349	1.80669	1.81584	1.40554	1.46598	1.1113	1.13843	0.68327	0.671192	0.271285	0.284624
				84	1.816	1.89407	1.80712	1.81615	1.40653	1.46698	1.11203	1.13922	0.684111	0.672108	0.271929	0.285365
				84.2	1.81689	1.89412	1.80722	1.81663	1.40688	1.46718	1.11256	1.13984	0.68438	0.672253	0.272207	0.285965
				84.4	1.81808	1.89473	1.80739	1.81723	1.40688	1.46797	1.11251	1.14041	0.684511	0.672586	0.272845	0.286694
				84.6	1.81901	1.89572	1.80734	1.81828	1.40737	1.46836	1.11357	1.14144	0.685982	0.672836	0.273557	0.287268
				84.8	1.81994	1.89646	1.80711	1.8187	1.40773	1.4691	1.11387	1.14182	0.686208	0.672937	0.274042	0.287339
				85	1.82058	1.89743	1.80862	1.81929	1.40813	1.46958	1.11468	1.14265	0.686005	0.673449	0.274906	0.287545
				85.2	1.82038	1.89803	1.80961	1.81978	1.40888	1.47023	1.11533	1.14344	0.686008	0.673977	0.276279	0.288209
				85.4	1.82116	1.89887	1.80994	1.82059	1.40916	1.47095	1.11577	1.14391	0.686622	0.674859	0.27671	0.28865
				85.6	1.82186	1.89918	1.81104	1.82106	1.41025	1.47173	1.11633	1.14379	0.687118	0.675211	0.277492	0.289779
				85.8	1.82205	1.90006	1.81212	1.82186	1.41039	1.47298	1.11637	1.14421	0.688093	0.675728	0.277984	0.290011
				86	1.8218	1.90082	1.81315	1.82249	1.41087	1.47399	1.11645	1.14498	0.68896	0.676435	0.278529	0.290127
				86.2	1.82223	1.902	1.81407	1.82366	1.41089	1.47435	1.11678	1.14543	0.689272	0.676947	0.278557	0.290481
				86.4	1.82194	1.90256	1.81535	1.82409	1.41165	1.47441	1.11748	1.14538	0.690367	0.677829	0.279181	0.290678
				86.6	1.82272	1.90274	1.81613	1.82344	1.41268	1.47538	1.11829	1.14609	0.691208	0.678264	0.279955	0.29145
				86.8	1.82308	1.90351	1.8175	1.82343	1.41393	1.47601	1.11956	1.14722	0.692162	0.679132	0.279971	0.291881
				87	1.82346	1.90421	1.81947	1.82417	1.41425	1.47653	1.12072	1.1478	0.693854	0.679841	0.280808	0.292272
				87.2	1.82471	1.90509	1.82047	1.82366	1.41563	1.47698	1.12213	1.14886	0.695325	0.680269	0.280791	0.292777
				87.4	1.82614	1.90598	1.82113	1.82416	1.41598	1.4777	1.12321	1.14919	0.696559	0.680763	0.280728	0.293153
				87.6	1.82681	1.90595	1.82166	1.82446	1.41682	1.47841	1.12435	1.14982	0.697901	0.681586	0.281316	0.293771
				87.8	1.82745	1.90656	1.82187	1.8249	1.41769	1.47923	1.12579	1.15036	0.698919	0.68207	0.281313	0.293758
				88	1.82833	1.90747	1.82102	1.82517	1.41846	1.47944	1.12669	1.15137	0.699605	0.682777	0.28205	0.294386
				88.2	1.82954	1.90788	1.8212	1.82609	1.41849	1.47947	1.12813	1.15242	0.700172	0.682806	0.282173	0.294926
				88.4	1.83108	1.9086	1.82183	1.82733	1.41876	1.47992	1.12885	1.1532	0.700945	0.683343	0.282679	0.295564
				88.6	1.83187	1.90911	1.82189	1.82832	1.41957	1.48062	1.1303	1.15419	0.701883	0.68368	0.282783	0.295917
				88.8	1.83278	1.90931	1.82299	1.82891	1.42047	1.48168	1.13069	1.15453	0.70178	0.684593	0.282907	0.296255
				89	1.8334	1.90979	1.82422	1.82977	1.4215	1.48208	1.13155	1.15521	0.70239	0.685982	0.283313	0.297022
				89.2	1.83458	1.91002	1.82481	1.83058	1.42237	1.48232	1.13194	1.15608	0.703448	0.686412	0.283635	0.297781
				89.4	1.83603	1.9104	1.82544	1.83104	1.42331	1.48288	1.1321	1.15711	0.703902	0.687738	0.28353	0.298254
				89.6	1.83701	1.91082	1.82676	1.83185	1.42464	1.48339	1.13279	1.15727	0.704444	0.688091	0.283867	0.298996
				89.8	1.83795	1.91193	1.82775	1.83233	1.42478	1.48462	1.13304	1.1586	0.704797	0.688707	0.284919	0.298963
				90	1.83791	1.91311	1.82855	1.83257	1.42589	1.48523	1.13334	1.15964	0.705363	0.689505	0.285417	0.299577
				90.2	1.83849	1.91368	1.82965	1.83306	1.42666	1.4857	1.13403	1.16	0.705306	0.690104	0.285529	0.300231
				90.4	1.83827	1.91379	1.83127	1.83267	1.42796	1.48597	1.13522	1.16071	0.706305	0.691319	0.285893	0.301093
				90.6	1.83883	1.9145	1.8327	1.8336	1.42844	1.48692	1.1355	1.16203	0.706737	0.691923	0.286268	0.301577
				90.8	1.83842	1.91494	1.83414	1.83417	1.42971	1.48757	1.13597	1.16253	0.707783	0.692847	0.286032	0.301757
				91	1.83894	1.9149	1.83488	1.83504	1.42977	1.48856	1.13623	1.16347	0.708546	0.693748	0.286794	0.302258
				91.2	1.83955	1.91484	1.83518	1.83538	1.43062	1.48951	1.1373	1.16419	0.709526	0.694681	0.28617	0.302517
				91.4	1.83978	1.91488	1.83655	1.83584	1.43118	1.49117	1.1378	1.16405	0.710287	0.695211	0.286694	0.30316
				91.6	1.84042	1.91477	1.83718	1.83668	1.43229	1.49284	1.13872	1.16456	0.711737	0.696161	0.287556	0.303529
				91.8	1.84028	1.91469	1.83714	1.83759	1.43298	1.49304	1.13909	1.16526	0.711974	0.696894	0.287661	0.30323
				92	1.84039	1.91523	1.83726	1.83807	1.43325	1.49362	1.13954	1.16644	0.712284	0.697694	0.288112	0.303556
				92.2	1.84121	1.91577	1.83847	1.83935	1.43345	1.4943	1.13993	1.16707	0.712459	0.698506	0.288726	0.304011
				92.4	1.84134	1.9162	1.83955	1.84001	1.43346	1.49546	1.14052	1.16806	0.713414	0.699086	0.289029	0.304724
				92.6	1.84171	1.9162	1.8396	1.84084	1.43425	1.49623	1.14102	1.16853	0.714607	0.700026	0.289799	0.304596
				92.8	1.84225	1.91666	1.84074	1.8415	1.43531	1.49681	1.14179	1.16873	0.715212	0.701036	0.290761	0.305136
				93	1.84343	1.91752	1.84152	1.84215	1.43622	1.49708	1.14241	1.16892	0.71681	0.700885	0.291651	0.305484
				93.2	1.84474	1.91834	1.84197	1.84273	1.43665	1.49733	1.14317	1.16972	0.717451	0.701371	0.292281	0.305739
				93.4	1.84629	1.91906	1.84222	1.84316	1.43757	1.49798	1.14452	1.17083	0.717673	0.701981	0.293027	0.305846
				93.6	1.84676	1.91972	1.84327	1.84376	1.43856	1.49858	1.14555	1.1717	0.718668	0.701945	0.294388	0.306164
				93.8	1.84806	1.92019	1.84428	1.84415	1.4388	1.49959	1.1467	1.17306	0.718956	0.702147	0.295164	0.3066
				94	1.84895	1.92098	1.84476	1.8445	1.43936	1.49986	1.14772	1.1735	0.719635	0.702841	0.295622	0.307169
				94.2	1.84986	1.92131	1.84584	1.8453	1.44006	1.5001	1.14862	1.1738	0.720171	0.703642	0.296249	0.308145
				94.4	1.85011	1.92153	1.84666	1.84702	1.4406	1.50075	1.14981	1.17487	0.721244	0.70478	0.296911	0.308929
				94.6	1.85113	1.9223	1.84763	1.84748	1.44129	1.50142	1.15061	1.17531	0.722119	0.704928	0.2977	0.309259
				94.8	1.85139	1.92218	1.84875	1.84732	1.44251	1.50201	1.15099	1.17563	0.722901	0.705586	0.297732	0.310317
				95	1.85184	1.92221	1.84942	1.84787	1.44241	1.50291	1.15153	1.17671	0.723644	0.706712	0.298517	0.311
				95.2	1.85239	1.92232	1.85044	1.84829	1.44328	1.50361	1.15246	1.17673	0.724989	0.707552	0.298409	0.311967
				95.4	1.85307	1.92294	1.85131	1.84789	1.4438	1.50413	1.15273	1.17689	0.725606	0.708672	0.298964	0.312798
				95.6	1.85412	1.9237	1.85124	1.84889	1.44439	1.5047	1.15333	1.17787	0.72636	0.710553	0.299602	0.313297
				95.8	1.85426	1.92359	1.85206	1.84899	1.44451	1.50465	1.15377	1.17885	0.727022	0.711248	0.299874	0.313917
				96	1.85457	1.92406	1.8528	1.84939	1.44495	1.50547	1.15467	1.17957	0.727359	0.711799	0.300918	0.314454
				96.2	1.85592	1.92432	1.85356	1.85074	1.44558	1.5058	1.15521	1.17994	0.727965	0.711845	0.301497	0.314945
				96.4	1.85591	1.92407	1.85433	1.85055	1.44632	1.50629	1.15595	1.18071	0.728505	0.712333	0.301873	0.315271
				96.6	1.85633	1.92457	1.85453	1.85126	1.44782	1.50707	1.15642	1.18069	0.729075	0.712739	0.302477	0.315347
				96.8	1.8561	1.92522	1.8558	1.85164	1.44888	1.50793	1.15757	1.1816	0.728844	0.712271	0.302802	0.315585
				97	1.8566	1.92583	1.85596	1.85231	1.44954	1.50863	1.15784	1.18267	0.730219	0.712072	0.303084	0.315917
				97.2	1.85658	1.92643	1.85633	1.8527	1.45025	1.50967	1.15881	1.18349	0.72973	0.712986	0.30323	0.316263
				97.4	1.85698	1.92696	1.85627	1.85296	1.45133	1.51022	1.15972	1.18453	0.730067	0.713137	0.303803	0.316434
				97.6	1.85728	1.92736	1.85646	1.85358	1.45226	1.51134	1.16011	1.18618	0.730661	0.713536	0.305244	0.317037
				97.8	1.8585	1.92756	1.8569	1.85484	1.45237	1.51218	1.16066	1.1873	0.731228	0.714928	0.305755	0.317717
				98	1.85909	1.92847	1.85703	1.85535	1.45253	1.51201	1.16111	1.18771	0.731643	0.716437	0.306491	0.318254
				98.2	1.86009	1.92904	1.8573	1.85588	1.4539	1.51261	1.16159	1.1885	0.732566	0.717315	0.30703	0.318816
				98.4	1.86051	1.9299	1.85838	1.85606	1.45466	1.51351	1.16242	1.18942	0.733325	0.718117	0.307825	0.319482
				98.6	1.86081	1.93137	1.8593	1.85559	1.45579	1.51396	1.16269	1.18986	0.733692	0.719173	0.308418	0.319921
				98.8	1.86043	1.93203	1.86006	1.85596	1.45599	1.51479	1.16319	1.19078	0.734364	0.720305	0.308287	0.32073
				99	1.86063	1.93335	1.86011	1.85636	1.45598	1.51586	1.1638	1.19145	0.735063	0.721766	0.308597	0.321231
				99.2	1.86155	1.93357	1.86064	1.8566	1.4563	1.51679	1.16437	1.1924	0.735948	0.722675	0.307879	0.321765
				99.4	1.86285	1.93387	1.86115	1.85604	1.45623	1.51783	1.16508	1.1934	0.736308	0.724056	0.307544	0.321879
				99.6	1.86373	1.93367	1.86183	1.85697	1.45755	1.51865	1.16583	1.19438	0.737229	0.724914	0.308042	0.322543
				99.8	1.86435	1.93349	1.86209	1.8574	1.45803	1.51929	1.16676	1.19539	0.737432	0.724718	0.308359	0.323406
				100	1.86552	1.93359	1.86255	1.85801	1.45915	1.52	1.16767	1.19601	0.737635	0.724675	0.308525	0.323298
				100.2	1.86663	1.9339	1.86327	1.8584	1.45955	1.52046	1.16868	1.19629	0.737831	0.724922	0.308509	0.323341
				100.4	1.86659	1.93407	1.86351	1.85842	1.46027	1.5212	1.16903	1.19674	0.738179	0.725188	0.307559	0.323144
				100.6	1.86662	1.93498	1.86425	1.85993	1.46117	1.52219	1.16984	1.19735	0.738707	0.725808	0.307595	0.323217
				100.8	1.86687	1.93523	1.86497	1.8607	1.46101	1.52189	1.1704	1.19802	0.738872	0.72607	0.307866	0.322986
				101	1.86756	1.93526	1.86546	1.86185	1.462	1.52216	1.17125	1.19846	0.739526	0.727178	0.308653	0.323624
				101.2	1.86783	1.93626	1.86641	1.86211	1.46259	1.52274	1.17236	1.19857	0.739617	0.728415	0.309513	0.323818
				101.4	1.86832	1.93674	1.86671	1.86277	1.46297	1.52225	1.17277	1.19954	0.74045	0.729292	0.310873	0.324335
				101.6	1.86945	1.93695	1.86734	1.86304	1.46374	1.52233	1.17333	1.20079	0.741116	0.730185	0.312476	0.324993
				101.8	1.86974	1.93728	1.86822	1.86344	1.46452	1.5219	1.17393	1.20136	0.742033	0.731263	0.313169	0.325098
				102	1.86984	1.93752	1.86866	1.86339	1.46455	1.52142	1.17432	1.2016	0.742495	0.731724	0.314133	0.325313
				102.2	1.87024	1.93824	1.86959	1.86398	1.46585	1.5219	1.17507	1.20224	0.743336	0.732294	0.315273	0.325962
				102.4	1.86943	1.93921	1.87036	1.86482	1.46624	1.52203	1.17556	1.20306	0.744114	0.732962	0.316578	0.326426
				102.6	1.86912	1.93972	1.87063	1.86543	1.46635	1.52221	1.17605	1.20373	0.745522	0.733124	0.317481	0.326619
				102.8	1.86878	1.9397	1.87201	1.86591	1.46649	1.52317	1.1773	1.20415	0.746627	0.733173	0.317732	0.327086
				103	1.86904	1.93991	1.87313	1.86653	1.46701	1.52387	1.17817	1.20489	0.747201	0.733455	0.318095	0.327822
				103.2	1.86942	1.93936	1.87384	1.86708	1.46742	1.52548	1.17886	1.20595	0.748221	0.73316	0.318552	0.328379
				103.4	1.8701	1.93992	1.8747	1.86714	1.4679	1.52644	1.1791	1.20663	0.748892	0.733376	0.318478	0.329054
				103.6	1.87076	1.94044	1.87493	1.86817	1.46918	1.52735	1.18005	1.20751	0.749352	0.732771	0.318747	0.329876
				103.8	1.87138	1.94103	1.87499	1.86906	1.46908	1.52795	1.1811	1.20864	0.749589	0.732581	0.319035	0.330674
				104	1.87262	1.94192	1.8764	1.86952	1.46969	1.52917	1.18203	1.20918	0.750533	0.73244	0.319045	0.331065
				104.2	1.87315	1.9437	1.87757	1.86998	1.46938	1.53033	1.18255	1.20922	0.750531	0.732803	0.319011	0.331096
				104.4	1.87406	1.94474	1.87888	1.87059	1.47024	1.53133	1.18242	1.20972	0.750987	0.732867	0.318464	0.331349
				104.6	1.87515	1.94539	1.8797	1.87102	1.47064	1.53206	1.18358	1.21014	0.750867	0.733425	0.318798	0.331814
				104.8	1.87599	1.94566	1.88042	1.87129	1.4706	1.53243	1.18429	1.21046	0.751179	0.733797	0.318625	0.332342
				105	1.87669	1.94588	1.88149	1.87103	1.4715	1.5333	1.185	1.21103	0.751576	0.73419	0.319264	0.332635
				105.2	1.87737	1.94703	1.88199	1.87056	1.47186	1.5336	1.18536	1.21157	0.752116	0.734923	0.319861	0.332626
				105.4	1.87803	1.94703	1.88185	1.87129	1.47239	1.53321	1.18564	1.21226	0.752103	0.735717	0.320898	0.33318
				105.6	1.87878	1.94735	1.88202	1.87129	1.47296	1.53344	1.18654	1.21243	0.752996	0.736129	0.321671	0.333831
				105.8	1.87891	1.94733	1.88208	1.87189	1.47358	1.53309	1.18638	1.2124	0.753929	0.736516	0.322365	0.333818
				106	1.87932	1.94713	1.88225	1.87259	1.47382	1.53362	1.18647	1.21247	0.755025	0.737304	0.322839	0.333983
				106.2	1.88031	1.94721	1.88241	1.87369	1.47445	1.53382	1.1869	1.21289	0.755973	0.738003	0.3239	0.334169
				106.4	1.88032	1.94724	1.88218	1.87453	1.47469	1.53419	1.18718	1.21314	0.757079	0.738769	0.324681	0.334803
				106.6	1.88096	1.94716	1.88246	1.87394	1.47485	1.53483	1.18806	1.2135	0.758194	0.738914	0.325132	0.335107
				106.8	1.88114	1.94681	1.884	1.87486	1.4759	1.53527	1.18892	1.21385	0.758663	0.739915	0.324902	0.335326
				107	1.88122	1.94688	1.88471	1.87581	1.47635	1.5357	1.18941	1.21514	0.759319	0.740356	0.324697	0.33611
				107.2	1.88136	1.94702	1.8848	1.87648	1.47764	1.53615	1.18983	1.2161	0.760686	0.740932	0.325531	0.336341
				107.4	1.88193	1.94761	1.88548	1.87736	1.47816	1.53576	1.19035	1.21731	0.761949	0.742341	0.325256	0.336848
				107.6	1.88235	1.94793	1.88564	1.87814	1.47913	1.53645	1.19158	1.21817	0.762316	0.742885	0.326152	0.337411
				107.8	1.88201	1.94821	1.88625	1.87869	1.47914	1.53706	1.19221	1.21876	0.762882	0.744413	0.326863	0.337722
				108	1.88292	1.94913	1.88825	1.87926	1.47959	1.53857	1.19338	1.21982	0.763678	0.744638	0.327176	0.338444
				108.2	1.88318	1.94928	1.88937	1.87958	1.47986	1.53932	1.19384	1.22032	0.763813	0.745203	0.327615	0.338443
				108.4	1.8842	1.94889	1.89008	1.87947	1.48128	1.53974	1.19476	1.22139	0.764042	0.74574	0.327473	0.339139
				108.6	1.8853	1.94926	1.89036	1.88005	1.48233	1.54022	1.19605	1.22189	0.76409	0.746539	0.327373	0.339567
				108.8	1.88511	1.94976	1.89069	1.88078	1.48357	1.54086	1.19628	1.22261	0.764335	0.74672	0.327381	0.340223
				109	1.88605	1.94983	1.8921	1.88074	1.48417	1.54123	1.19707	1.22376	0.765387	0.747054	0.328089	0.34051
				109.2	1.88706	1.95053	1.89297	1.88183	1.48454	1.54143	1.19837	1.2246	0.765522	0.747878	0.329151	0.341216
				109.4	1.8874	1.95096	1.89315	1.88261	1.48511	1.54149	1.19967	1.22486	0.766095	0.748509	0.330132	0.341899
				109.6	1.88824	1.95159	1.8938	1.88285	1.48539	1.54197	1.20011	1.2247	0.766486	0.747941	0.331103	0.342378
				109.8	1.8893	1.95181	1.89378	1.88335	1.48627	1.54194	1.20021	1.22495	0.767382	0.747777	0.331926	0.342281
				110	1.89052	1.95233	1.89426	1.88371	1.48679	1.54286	1.2004	1.22542	0.767425	0.748145	0.33251	0.342675
				110.2	1.89176	1.95283	1.8946	1.88448	1.48695	1.54305	1.2008	1.22571	0.767456	0.748471	0.333621	0.343413
				110.4	1.89155	1.95324	1.89473	1.88453	1.48738	1.54323	1.20147	1.22634	0.768246	0.748728	0.334025	0.344212
				110.6	1.89198	1.95328	1.89537	1.88444	1.48796	1.54341	1.20142	1.22694	0.769263	0.748492	0.334004	0.344101
				110.8	1.89183	1.95372	1.89623	1.88524	1.48877	1.54351	1.2015	1.22781	0.770141	0.748457	0.333799	0.344647
				111	1.89187	1.95407	1.89642	1.88605	1.48904	1.54403	1.20174	1.22861	0.771363	0.74855	0.334282	0.345192
				111.2	1.89205	1.95442	1.89685	1.88615	1.48937	1.54402	1.20244	1.22891	0.772832	0.748934	0.335145	0.345522
				111.4	1.8923	1.9551	1.89691	1.88694	1.48921	1.54486	1.20299	1.2298	0.773986	0.749171	0.335692	0.345987
				111.6	1.89212	1.9559	1.89719	1.88708	1.4894	1.54599	1.20372	1.23014	0.774227	0.749486	0.336369	0.346245
				111.8	1.89213	1.95596	1.89776	1.88794	1.48929	1.54676	1.20454	1.23072	0.774966	0.750934	0.336845	0.3459
				112	1.89272	1.95622	1.89823	1.88874	1.48995	1.54727	1.20547	1.232	0.775345	0.750929	0.33705	0.346583
				112.2	1.89304	1.9562	1.89854	1.88919	1.4912	1.54785	1.20556	1.23285	0.775688	0.751976	0.337225	0.346567
				112.4	1.89318	1.95687	1.89864	1.88967	1.49222	1.54848	1.20616	1.23388	0.775831	0.752769	0.337465	0.347102
				112.6	1.89367	1.95758	1.89931	1.89004	1.49271	1.5495	1.20659	1.23443	0.776172	0.753718	0.337686	0.347499
				112.8	1.89364	1.9579	1.89983	1.89038	1.49319	1.54996	1.20705	1.23522	0.776288	0.753973	0.338501	0.348411
				113	1.89458	1.95825	1.90089	1.89127	1.49313	1.55045	1.20808	1.23585	0.776937	0.75475	0.339024	0.348849
				113.2	1.89484	1.95938	1.90145	1.8916	1.49332	1.55116	1.2094	1.23648	0.776386	0.755509	0.339675	0.349229
				113.4	1.8951	1.95962	1.90174	1.89128	1.49382	1.55141	1.21042	1.23714	0.776624	0.756463	0.340052	0.349023
				113.6	1.89574	1.96019	1.9019	1.89126	1.49411	1.55208	1.21114	1.23725	0.776634	0.757001	0.340987	0.349598
				113.8	1.89635	1.96061	1.90285	1.89127	1.49474	1.55262	1.21165	1.23758	0.777396	0.75803	0.341761	0.349366
				114	1.89709	1.9611	1.90397	1.89102	1.49511	1.55326	1.21192	1.23782	0.777707	0.759157	0.342409	0.34985
				114.2	1.89755	1.96125	1.90534	1.89107	1.49516	1.55433	1.21229	1.23801	0.778553	0.759035	0.342925	0.350259
				114.4	1.89751	1.96128	1.90615	1.89053	1.49558	1.55504	1.21282	1.23861	0.779515	0.759127	0.343004	0.350544
				114.6	1.89878	1.96168	1.90749	1.89026	1.4964	1.55614	1.21336	1.23838	0.77989	0.759884	0.342819	0.351053
				114.8	1.89985	1.9625	1.90842	1.88984	1.49724	1.55664	1.21422	1.23866	0.780835	0.760112	0.342845	0.35141
				115	1.90052	1.9627	1.91	1.89057	1.49742	1.55737	1.21475	1.23877	0.781739	0.760721	0.343122	0.351485
				115.2	1.90119	1.9638	1.91132	1.89065	1.49801	1.55753	1.21549	1.23876	0.783265	0.761312	0.343187	0.351589
				115.4	1.90208	1.96454	1.91178	1.8917	1.4992	1.55793	1.21623	1.23909	0.7845	0.761846	0.343966	0.351255
				115.6	1.90303	1.96478	1.91231	1.89224	1.49999	1.55861	1.21665	1.23903	0.78416	0.763033	0.344531	0.351117
				115.8	1.90367	1.96535	1.91252	1.89323	1.50087	1.55876	1.21726	1.23959	0.784778	0.763931	0.344899	0.351215
				116	1.90407	1.96518	1.9127	1.89343	1.50159	1.55951	1.21708	1.24048	0.785294	0.763567	0.3451	0.351805
				116.2	1.90488	1.9654	1.91327	1.89388	1.50205	1.56083	1.21707	1.24133	0.785865	0.763512	0.345553	0.352389
				116.4	1.90484	1.96543	1.91323	1.8943	1.50194	1.56119	1.21712	1.24132	0.786202	0.763379	0.346401	0.353242
				116.6	1.90558	1.96531	1.91368	1.89465	1.50249	1.56149	1.21708	1.24154	0.786472	0.763675	0.346487	0.353891
				116.8	1.90607	1.96593	1.91364	1.8959	1.50236	1.56164	1.21706	1.24218	0.786362	0.763898	0.347022	0.354606
				117	1.90643	1.96652	1.91324	1.89676	1.50271	1.56258	1.21757	1.24295	0.786742	0.763731	0.346923	0.355138
				117.2	1.90633	1.9672	1.91312	1.89645	1.50264	1.56299	1.21805	1.2441	0.78727	0.764207	0.346945	0.355484
				117.4	1.90701	1.96714	1.9136	1.8965	1.50321	1.5629	1.219	1.24476	0.787572	0.76485	0.347316	0.355946
				117.6	1.90704	1.96725	1.91421	1.89741	1.50379	1.56402	1.21948	1.24528	0.788386	0.765195	0.347877	0.35673
				117.8	1.90733	1.96709	1.91554	1.89799	1.50425	1.5647	1.2196	1.24626	0.789267	0.765381	0.348147	0.35696
				118	1.90746	1.96742	1.91646	1.89771	1.50416	1.56511	1.21988	1.24688	0.790096	0.765728	0.348584	0.358326
				118.2	1.90776	1.96716	1.91739	1.89821	1.50427	1.56628	1.2202	1.24713	0.790024	0.765227	0.348924	0.358877
				118.4	1.90791	1.96777	1.91752	1.89817	1.50467	1.56685	1.22108	1.24782	0.79068	0.766198	0.349469	0.360127
				118.6	1.90875	1.96817	1.91871	1.89888	1.50539	1.56737	1.22215	1.24806	0.791187	0.76699	0.350039	0.361019
				118.8	1.90876	1.96843	1.91985	1.89906	1.50616	1.56776	1.22223	1.24878	0.792145	0.767316	0.350644	0.361294
				119	1.90896	1.96925	1.92078	1.90008	1.50695	1.56844	1.22259	1.24944	0.79325	0.768549	0.351275	0.361264
				119.2	1.90933	1.96954	1.92098	1.90019	1.50816	1.56924	1.22367	1.25016	0.794653	0.769955	0.351875	0.36169
				119.4	1.90985	1.96957	1.92052	1.90035	1.50897	1.56992	1.22405	1.25124	0.794746	0.770619	0.353052	0.361961
				119.6	1.91084	1.96974	1.92079	1.90078	1.50995	1.57068	1.22439	1.25102	0.794358	0.771249	0.353692	0.362494
				119.8	1.91081	1.97098	1.92142	1.90166	1.51105	1.57098	1.22542	1.25196	0.79501	0.771488	0.353955	0.363003
				120	1.91087	1.97109	1.92201	1.90182	1.51223	1.57182	1.22516	1.25219	0.795806	0.771313	0.35492	0.363388
				120.2	1.91134	1.97189	1.92301	1.90243	1.51332	1.57201	1.22578	1.25235	0.795966	0.77175	0.355815	0.363797
				120.4	1.91164	1.97219	1.92372	1.90307	1.51415	1.57178	1.22627	1.25262	0.7959	0.772096	0.35665	0.364189
				120.6	1.91203	1.97257	1.92364	1.90386	1.51466	1.5717	1.22666	1.25307	0.795774	0.7726	0.356581	0.364465
				120.8	1.91268	1.9728	1.92376	1.90378	1.51487	1.5711	1.2273	1.25398	0.795916	0.77305	0.356786	0.364147
				121	1.91285	1.97359	1.92389	1.90396	1.51603	1.57113	1.22823	1.25492	0.796679	0.773432	0.357022	0.363612
				121.2	1.9131	1.97402	1.92492	1.90457	1.51621	1.57107	1.22908	1.25557	0.796975	0.774472	0.356987	0.36332
				121.4	1.9142	1.97391	1.92641	1.90511	1.51726	1.57154	1.22963	1.25582	0.796935	0.775523	0.357367	0.364203
				121.6	1.91451	1.97389	1.92674	1.90621	1.51788	1.57255	1.22953	1.2565	0.798006	0.776273	0.358178	0.365126
				121.8	1.91498	1.97393	1.92819	1.90663	1.51767	1.57247	1.23026	1.25676	0.798265	0.777205	0.358705	0.365534
				122	1.91581	1.97477	1.92817	1.90666	1.51736	1.57238	1.23122	1.25684	0.798422	0.777348	0.359286	0.366401
				122.2	1.91618	1.97529	1.92901	1.90712	1.51727	1.57273	1.23209	1.25676	0.798349	0.777265	0.359536	0.366944
				122.4	1.91703	1.97602	1.92988	1.90757	1.51685	1.57352	1.23288	1.25813	0.799532	0.777456	0.359731	0.367836
				122.6	1.91762	1.97629	1.93103	1.9082	1.5164	1.5738	1.23393	1.25829	0.800406	0.777718	0.359853	0.368283
				122.8	1.91781	1.97648	1.93206	1.90879	1.51688	1.57437	1.23425	1.25993	0.80149	0.778845	0.359897	0.368624
				123	1.91865	1.97686	1.93258	1.90975	1.51677	1.57492	1.2346	1.26108	0.803118	0.779199	0.360052	0.369292
				123.2	1.91957	1.97662	1.93308	1.91024	1.51693	1.57585	1.23527	1.26215	0.80357	0.779499	0.360037	0.370495
				123.4	1.92076	1.97698	1.93349	1.91113	1.51713	1.5764	1.23529	1.2623	0.80435	0.77993	0.360047	0.371089
				123.6	1.92177	1.97731	1.93454	1.91219	1.51829	1.57703	1.23588	1.26183	0.805017	0.780034	0.360371	0.370995
				123.8	1.9222	1.97813	1.93523	1.91315	1.51857	1.57808	1.23612	1.26246	0.805768	0.780085	0.360507	0.371408
				124	1.92203	1.97841	1.9359	1.91357	1.51905	1.57864	1.23603	1.26212	0.80645	0.780508	0.36144	0.371839
				124.2	1.92204	1.97846	1.93733	1.91372	1.51918	1.57898	1.23669	1.2627	0.80649	0.781097	0.361847	0.371964
				124.4	1.92234	1.97848	1.93796	1.91412	1.51891	1.57955	1.23704	1.26298	0.806326	0.78128	0.362199	0.372533
				124.6	1.92226	1.97866	1.93774	1.91403	1.51918	1.57961	1.23725	1.26351	0.806833	0.782119	0.36217	0.372506
				124.8	1.92281	1.97889	1.93894	1.9137	1.51987	1.57961	1.23778	1.26339	0.807001	0.783348	0.363026	0.372049
				125	1.92303	1.97982	1.9396	1.91417	1.52096	1.58044	1.23765	1.26368	0.80747	0.784373	0.364015	0.372071
				125.2	1.92336	1.98003	1.94029	1.9146	1.52157	1.58075	1.23749	1.26353	0.807282	0.785773	0.36461	0.372851
				125.4	1.92429	1.98012	1.94064	1.91489	1.52286	1.58108	1.23721	1.26372	0.807276	0.786617	0.365443	0.373454
				125.6	1.92435	1.97969	1.94034	1.91496	1.52394	1.58134	1.23799	1.2642	0.807705	0.787392	0.365875	0.373809
				125.8	1.925	1.98092	1.94115	1.91529	1.5244	1.58201	1.23928	1.26423	0.808115	0.788152	0.366038	0.373953
				126	1.92589	1.98191	1.94119	1.91494	1.52493	1.58256	1.23985	1.26449	0.808763	0.787873	0.366012	0.374495
				126.2	1.92625	1.98274	1.94238	1.91504	1.52524	1.58316	1.24067	1.26542	0.809105	0.788177	0.365866	0.375163
				126.4	1.92692	1.98274	1.94228	1.9157	1.52582	1.58432	1.24177	1.26663	0.810253	0.788236	0.366092	0.37571
				126.6	1.92689	1.98325	1.94215	1.91583	1.52668	1.58469	1.24293	1.26716	0.811172	0.789034	0.366107	0.376542
				126.8	1.92688	1.98361	1.9426	1.91652	1.52727	1.58547	1.24327	1.26838	0.811957	0.789787	0.366684	0.376829
				127	1.92797	1.98355	1.94203	1.91735	1.52743	1.58607	1.24344	1.26886	0.812893	0.789302	0.367256	0.377687
				127.2	1.92947	1.98334	1.94141	1.91805	1.52793	1.58638	1.24467	1.26951	0.81325	0.789924	0.367876	0.378272
				127.4	1.93018	1.98353	1.94125	1.91912	1.52836	1.58704	1.24546	1.26987	0.813809	0.791006	0.368225	0.378568
				127.6	1.93044	1.98421	1.94115	1.91928	1.52856	1.58776	1.24566	1.26999	0.814597	0.790836	0.369148	0.37878
				127.8	1.9308	1.98502	1.94126	1.92011	1.52872	1.58825	1.2453	1.27057	0.815163	0.791186	0.369605	0.379822
				128	1.92994	1.98492	1.94182	1.92063	1.52891	1.58842	1.24593	1.2713	0.815239	0.791741	0.370284	0.380257
				128.2	1.93035	1.98474	1.94251	1.92063	1.52854	1.58838	1.24623	1.27253	0.815613	0.791803	0.370326	0.381238
				128.4	1.93105	1.98485	1.94299	1.92081	1.52853	1.58863	1.24627	1.27279	0.815718	0.792071	0.37049	0.381351
				128.6	1.93135	1.98534	1.94353	1.92101	1.52912	1.58841	1.24681	1.27338	0.815514	0.792656	0.370456	0.382099
				128.8	1.93225	1.98533	1.94445	1.92134	1.52991	1.58828	1.24717	1.27315	0.815932	0.793198	0.37093	0.382321
				129	1.93269	1.98576	1.94513	1.92177	1.53056	1.58861	1.24692	1.27412	0.816742	0.793603	0.371024	0.382774
				129.2	1.93329	1.9863	1.94579	1.92248	1.53164	1.58807	1.24754	1.27448	0.81719	0.794112	0.370925	0.383094
				129.4	1.93368	1.98609	1.94679	1.92308	1.53304	1.58863	1.24865	1.27475	0.817599	0.793993	0.370959	0.382406
				129.6	1.93402	1.98592	1.94732	1.92315	1.53407	1.58943	1.24961	1.27483	0.818377	0.794937	0.370494	0.382734
				129.8	1.93487	1.98719	1.94859	1.92388	1.53469	1.59042	1.25043	1.27494	0.819338	0.795593	0.371094	0.382835
				130	1.93497	1.98752	1.94979	1.92425	1.53514	1.5905	1.2514	1.27556	0.820069	0.796199	0.371372	0.382992
				130.2	1.93504	1.9882	1.95027	1.92481	1.53599	1.59144	1.25276	1.2764	0.820429	0.796536	0.370779	0.383346
				130.4	1.93446	1.98831	1.95024	1.92481	1.53632	1.59237	1.25376	1.27658	0.821255	0.797077	0.371263	0.383386
				130.6	1.93503	1.98899	1.95068	1.92485	1.53686	1.59295	1.25405	1.27714	0.821977	0.797079	0.371744	0.383301
				130.8	1.93482	1.98962	1.95126	1.92525	1.53634	1.59354	1.25485	1.2776	0.822355	0.797235	0.373202	0.383142
				131	1.9355	1.99001	1.95159	1.92543	1.53705	1.59358	1.25612	1.27805	0.823375	0.79669	0.373754	0.383226
				131.2	1.93651	1.99129	1.95216	1.92543	1.53738	1.59398	1.25721	1.27889	0.823646	0.796994	0.374327	0.382967
				131.4	1.93653	1.99241	1.953	1.92525	1.53765	1.59468	1.25754	1.27949	0.823546	0.797642	0.374627	0.382696
				131.6	1.93663	1.99281	1.95342	1.9254	1.53791	1.59461	1.25766	1.27965	0.824484	0.797794	0.375464	0.382879
				131.8	1.93661	1.99324	1.95349	1.92647	1.53894	1.59486	1.25746	1.28036	0.824483	0.79853	0.376379	0.382772
				132	1.93669	1.99298	1.95404	1.92646	1.53871	1.59543	1.25788	1.28073	0.824652	0.798865	0.37647	0.382708
				132.2	1.93775	1.9931	1.95443	1.92714	1.53894	1.59515	1.25798	1.2815	0.824521	0.799186	0.377262	0.383677
				132.4	1.93872	1.99329	1.95529	1.92747	1.5395	1.59526	1.25794	1.28133	0.825314	0.799628	0.377671	0.384023
				132.6	1.93947	1.99344	1.95555	1.92871	1.5399	1.59576	1.25802	1.28156	0.825259	0.800347	0.377838	0.384722
				132.8	1.94014	1.99336	1.95626	1.92876	1.54067	1.59625	1.25823	1.28177	0.826401	0.800928	0.37845	0.384814
				133	1.94033	1.99413	1.95635	1.92949	1.54114	1.59695	1.25839	1.28234	0.826736	0.801504	0.37883	0.385132
				133.2	1.94067	1.99417	1.957	1.93031	1.54229	1.59703	1.25921	1.28281	0.826782	0.801805	0.379186	0.385461
				133.4	1.94084	1.99372	1.95782	1.93128	1.54291	1.59814	1.26005	1.28338	0.827036	0.802475	0.379964	0.385402
				133.6	1.94177	1.99375	1.95872	1.93215	1.54314	1.59912	1.26073	1.28389	0.827594	0.803627	0.380278	0.386136
				133.8	1.94243	1.99382	1.95984	1.93286	1.54325	1.59975	1.26168	1.28431	0.828443	0.804291	0.380899	0.386832
				134	1.94276	1.99379	1.96014	1.93371	1.54301	1.59984	1.262	1.28575	0.828996	0.805039	0.381285	0.387432
				134.2	1.94303	1.99388	1.9612	1.93351	1.54323	1.60075	1.26246	1.28689	0.829206	0.805818	0.381275	0.388099
				134.4	1.94353	1.99413	1.9619	1.9331	1.54309	1.60069	1.26276	1.28783	0.829917	0.806665	0.382379	0.388382
				134.6	1.94442	1.99453	1.96278	1.93266	1.54344	1.60115	1.26306	1.28831	0.830331	0.806694	0.382957	0.389115
				134.8	1.94413	1.99494	1.96413	1.93213	1.54366	1.60117	1.26431	1.28896	0.831369	0.807252	0.383371	0.389555
				135	1.94482	1.99529	1.96477	1.93163	1.54417	1.60075	1.26407	1.28903	0.831731	0.807637	0.383607	0.390104
				135.2	1.94561	1.99568	1.9653	1.93103	1.54408	1.60071	1.26414	1.2894	0.83198	0.808297	0.383922	0.390868
				135.4	1.94573	1.99503	1.96498	1.93161	1.54415	1.60028	1.26463	1.28937	0.832012	0.80921	0.384386	0.391505
				135.6	1.94577	1.99478	1.96513	1.93291	1.54481	1.60007	1.26522	1.28921	0.832281	0.809861	0.385055	0.392188
				135.8	1.94584	1.99547	1.96509	1.93329	1.54542	1.60099	1.26503	1.28972	0.832084	0.810569	0.385663	0.392787
				136	1.94631	1.99531	1.96523	1.93336	1.5455	1.60097	1.26559	1.28988	0.832365	0.810765	0.385496	0.393891
				136.2	1.94626	1.99589	1.96512	1.93419	1.5467	1.60091	1.26633	1.29002	0.832745	0.811435	0.385754	0.394719
				136.4	1.9462	1.99638	1.96522	1.93448	1.5478	1.60171	1.26672	1.28971	0.834012	0.811621	0.385696	0.394778
				136.6	1.94607	1.99719	1.96469	1.93572	1.54904	1.60297	1.26725	1.29063	0.833684	0.812113	0.385746	0.394635
				136.8	1.94568	1.99786	1.96509	1.93574	1.55041	1.60357	1.26826	1.29116	0.834349	0.812731	0.386432	0.394181
				137	1.94589	1.99894	1.96517	1.93713	1.55109	1.60416	1.2687	1.29236	0.834493	0.81243	0.387106	0.394231
				137.2	1.94644	1.99904	1.96582	1.93839	1.55232	1.60523	1.26899	1.293	0.834928	0.812161	0.387523	0.394556
				137.4	1.94759	1.99947	1.96601	1.93882	1.55321	1.60606	1.26938	1.29374	0.835689	0.811556	0.388136	0.394484
				137.6	1.94836	1.99977	1.96718	1.93927	1.55358	1.60685	1.27014	1.2943	0.836686	0.811584	0.388553	0.39462
				137.8	1.94866	2.00034	1.96708	1.93904	1.55394	1.60717	1.2699	1.29541	0.837807	0.811697	0.38843	0.394599
				138	1.94966	2.0006	1.96745	1.93925	1.55446	1.60724	1.26992	1.29638	0.83852	0.811983	0.389543	0.394797
				138.2	1.95102	2.00141	1.96813	1.9388	1.5551	1.60776	1.27012	1.29719	0.838913	0.812254	0.389687	0.395278
				138.4	1.95177	2.00154	1.96795	1.93822	1.55521	1.60794	1.26966	1.29767	0.839695	0.812296	0.390024	0.39516
				138.6	1.95254	2.00137	1.96872	1.93801	1.55537	1.60884	1.26976	1.29789	0.840139	0.811758	0.390792	0.396113
				138.8	1.95317	2.00167	1.9689	1.93828	1.5556	1.60873	1.26987	1.29837	0.840474	0.811463	0.391142	0.396521
				139	1.95428	2.00142	1.96873	1.93839	1.5553	1.60857	1.26926	1.29878	0.84004	0.811486	0.391595	0.39722
				139.2	1.9543	2.00151	1.96984	1.93849	1.55481	1.60924	1.27061	1.2987	0.840364	0.810982	0.391559	0.397439
				139.4	1.95451	2.00172	1.97022	1.9397	1.5548	1.6095	1.27202	1.29959	0.839734	0.811351	0.392295	0.397914
				139.6	1.95501	2.00181	1.97161	1.93982	1.55474	1.61046	1.27264	1.3001	0.839257	0.81169	0.392268	0.39839
				139.8	1.95501	2.00211	1.97249	1.94018	1.55509	1.6107	1.27391	1.30097	0.839586	0.812499	0.391764	0.399018
				140	1.95515	2.00218	1.97319	1.94026	1.55573	1.6107	1.27523	1.30127	0.83953	0.813634	0.391242	0.399507
				140.2	1.95506	2.00279	1.97401	1.94075	1.55646	1.61097	1.27631	1.30169	0.839971	0.814204	0.390935	0.399809
				140.4	1.95545	2.00285	1.97541	1.94151	1.55682	1.61146	1.27722	1.30225	0.840494	0.814276	0.390989	0.399923
				140.6	1.95572	2.00313	1.97635	1.94209	1.55721	1.61171	1.27756	1.30276	0.840592	0.81501	0.391569	0.400014
				140.8	1.95581	2.00313	1.97764	1.94264	1.55767	1.61084	1.27825	1.3029	0.841361	0.815622	0.392246	0.39997
				141	1.95609	2.00304	1.9792	1.94368	1.55803	1.61111	1.27826	1.30394	0.842063	0.815488	0.392232	0.401163
				141.2	1.95624	2.00245	1.97999	1.94388	1.55866	1.61124	1.27867	1.30414	0.843254	0.815657	0.392133	0.401436
				141.4	1.9563	2.00284	1.9805	1.94423	1.55921	1.61168	1.27896	1.30473	0.84444	0.816283	0.392839	0.402136
				141.6	1.95588	2.00285	1.98184	1.94406	1.55955	1.61187	1.27974	1.30539	0.845687	0.817276	0.39344	0.402294
				141.8	1.95614	2.00273	1.98139	1.94459	1.56002	1.61277	1.27975	1.30542	0.846824	0.818393	0.392976	0.402655
				142	1.95739	2.00255	1.98153	1.94565	1.5608	1.61341	1.28033	1.30531	0.847057	0.819292	0.393437	0.40378
				142.2	1.9585	2.00283	1.98093	1.9459	1.56095	1.61377	1.28044	1.30578	0.847593	0.819831	0.393734	0.404294
				142.4	1.95863	2.00275	1.98062	1.946	1.56138	1.61472	1.28003	1.3055	0.848045	0.820633	0.394474	0.404503
				142.6	1.95955	2.00328	1.98086	1.94653	1.56214	1.61602	1.28068	1.30594	0.847984	0.820812	0.395907	0.405005
				142.8	1.95971	2.00428	1.98038	1.9471	1.56261	1.6161	1.2815	1.30595	0.84793	0.821533	0.396286	0.405294
				143	1.9605	2.0045	1.98066	1.94752	1.56292	1.61673	1.28263	1.30617	0.848377	0.82208	0.396527	0.405482
				143.2	1.9606	2.00552	1.98093	1.94773	1.56313	1.61748	1.28403	1.30614	0.848845	0.822491	0.397165	0.405685
				143.4	1.9611	2.00609	1.98051	1.94835	1.56366	1.61729	1.28452	1.30701	0.849222	0.823308	0.39815	0.405803
				143.6	1.96104	2.00678	1.98046	1.94805	1.564	1.61797	1.28501	1.30778	0.849345	0.824235	0.397576	0.405588
				143.8	1.96075	2.00729	1.97953	1.94839	1.56448	1.61761	1.28598	1.30856	0.849522	0.824845	0.39745	0.405784
				144	1.96115	2.00759	1.97987	1.94813	1.56476	1.61814	1.28605	1.30846	0.849634	0.825728	0.397307	0.405577
				144.2	1.96127	2.0081	1.97975	1.94806	1.56463	1.61816	1.28622	1.30872	0.850839	0.825575	0.397253	0.405928
				144.4	1.96141	2.00854	1.98092	1.94788	1.56482	1.61832	1.28701	1.30874	0.851224	0.826021	0.397013	0.405832
				144.6	1.96119	2.00887	1.98171	1.94741	1.56455	1.61824	1.28743	1.30832	0.851618	0.825917	0.397703	0.406017
				144.8	1.96094	2.0092	1.98277	1.94802	1.56497	1.61752	1.28801	1.30887	0.852059	0.825698	0.397865	0.406543
				145	1.96054	2.00902	1.98421	1.94781	1.56523	1.61869	1.28864	1.30957	0.85257	0.825235	0.397681	0.407216
				145.2	1.95997	2.00885	1.98498	1.94803	1.56548	1.61867	1.28916	1.30978	0.85372	0.824788	0.398307	0.407325
				145.4	1.9597	2.00953	1.98544	1.94885	1.56591	1.61935	1.28956	1.31009	0.853941	0.824879	0.399015	0.408073
				145.6	1.95962	2.0089	1.98623	1.9489	1.56615	1.61927	1.29011	1.3101	0.854291	0.824813	0.398795	0.408514
				145.8	1.96013	2.00889	1.98649	1.95079	1.56664	1.61997	1.29033	1.30952	0.854344	0.825614	0.399033	0.409287
				146	1.96066	2.00916	1.98705	1.95162	1.56756	1.61995	1.29069	1.30977	0.85412	0.825807	0.399677	0.410535
				146.2	1.96066	2.00896	1.98739	1.95223	1.56781	1.62027	1.29078	1.31088	0.854709	0.825283	0.400609	0.410738
				146.4	1.96126	2.00923	1.98796	1.95319	1.56879	1.6207	1.29039	1.31162	0.854101	0.825449	0.401422	0.41165
				146.6	1.96165	2.00999	1.98861	1.95362	1.56979	1.62065	1.29097	1.31193	0.854291	0.825923	0.402618	0.412007
				146.8	1.96266	2.01039	1.98898	1.95463	1.57011	1.62041	1.29186	1.31228	0.854432	0.826259	0.402963	0.41258
				147	1.96422	2.01005	1.98877	1.95506	1.57119	1.62067	1.29235	1.31289	0.854643	0.82682	0.403417	0.412493
				147.2	1.96454	2.01073	1.98884	1.9557	1.57154	1.62112	1.29247	1.31345	0.854855	0.82777	0.404113	0.412742
				147.4	1.96483	2.01085	1.98895	1.95606	1.57143	1.62132	1.29296	1.31427	0.854764	0.828976	0.404923	0.412109
				147.6	1.96514	2.01107	1.98871	1.95622	1.57137	1.62234	1.29335	1.31539	0.854629	0.83011	0.404542	0.4122
				147.8	1.96592	2.01068	1.98885	1.95635	1.57174	1.62291	1.2937	1.31626	0.85531	0.83121	0.404941	0.412445
				148	1.96666	2.01113	1.99078	1.95682	1.57253	1.62399	1.29415	1.31654	0.856246	0.832914	0.404844	0.412557
				148.2	1.96763	2.01185	1.99186	1.95652	1.57268	1.62417	1.29493	1.31752	0.856717	0.833622	0.405022	0.413064
				148.4	1.96865	2.01253	1.99331	1.95607	1.57288	1.62466	1.29622	1.31784	0.856857	0.834194	0.405399	0.41327
				148.6	1.96912	2.01269	1.99403	1.95565	1.57284	1.62456	1.29684	1.31833	0.857703	0.834671	0.40643	0.413441
				148.8	1.97001	2.013	1.99482	1.95575	1.57352	1.62479	1.29706	1.31836	0.85861	0.835173	0.40689	0.41388
				149	1.97104	2.01333	1.99583	1.95549	1.57416	1.62585	1.29743	1.31892	0.859599	0.835759	0.407371	0.413866
				149.2	1.97178	2.01402	1.99661	1.95537	1.57473	1.62631	1.29759	1.31904	0.860458	0.836161	0.407953	0.414241
				149.4	1.97262	2.01419	1.99715	1.95558	1.57547	1.62636	1.29797	1.31934	0.860621	0.836283	0.407703	0.414506
				149.6	1.97239	2.01415	1.99745	1.95578	1.57607	1.62644	1.29766	1.32001	0.861186	0.836414	0.408218	0.414693
				149.8	1.97303	2.01496	1.99818	1.95609	1.57665	1.62649	1.29743	1.32091	0.861593	0.836577	0.408463	0.41514
				150	1.97365	2.01475	1.99844	1.95605	1.57722	1.62672	1.29766	1.32125	0.862449	0.835909	0.408059	0.415738
				150.2	1.97383	2.01512	1.99844	1.95614	1.57742	1.62756	1.29773	1.3222	0.862906	0.835317	0.407923	0.415918
				150.4	1.97439	2.01591	1.99887	1.95612	1.5784	1.62742	1.29732	1.32171	0.862884	0.835311	0.408126	0.416885
				150.6	1.97509	2.01642	1.99906	1.95681	1.57858	1.62738	1.29754	1.32139	0.863673	0.835473	0.408299	0.417084
				150.8	1.97617	2.01641	1.9994	1.95796	1.57892	1.62795	1.29828	1.32151	0.863773	0.835665	0.407953	0.417251
				151	1.97667	2.01612	1.99933	1.95815	1.57953	1.62864	1.29855	1.32137	0.86415	0.835707	0.408302	0.417038
				151.2	1.97641	2.01673	1.99989	1.9586	1.5791	1.6296	1.29875	1.3216	0.864553	0.836083	0.408531	0.417356
				151.4	1.97633	2.01655	1.99995	1.95874	1.57879	1.63037	1.29911	1.32244	0.864794	0.835947	0.40872	0.417284
				151.6	1.97668	2.01699	1.99966	1.95937	1.57942	1.63156	1.29933	1.32286	0.864753	0.836107	0.408807	0.417593
				151.8	1.97672	2.01742	1.99982	1.95978	1.57984	1.63207	1.30018	1.32316	0.865036	0.836971	0.409372	0.417699
				152	1.97735	2.01802	2.00023	1.96031	1.57999	1.6326	1.30105	1.32287	0.865084	0.837235	0.409661	0.418619
				152.2	1.97811	2.01881	1.99998	1.96044	1.58003	1.63297	1.30174	1.3232	0.865132	0.836808	0.410042	0.419274
				152.4	1.97892	2.01941	1.9993	1.96025	1.58027	1.63399	1.30226	1.3235	0.865511	0.836814	0.411105	0.419931
				152.6	1.97904	2.01971	1.9988	1.96084	1.58055	1.6339	1.30199	1.32364	0.865905	0.837478	0.411648	0.419876
				152.8	1.97948	2.02018	1.99874	1.96125	1.58114	1.6343	1.30235	1.32324	0.865863	0.838177	0.411866	0.419754
				153	1.97935	2.02108	1.99887	1.96141	1.58255	1.63469	1.30294	1.32392	0.866207	0.838935	0.41224	0.419985
				153.2	1.97943	2.02149	1.99922	1.96136	1.58307	1.63489	1.30341	1.32427	0.866083	0.838849	0.412451	0.420696
				153.4	1.97902	2.02156	2.00031	1.96129	1.58415	1.63474	1.30423	1.32534	0.866151	0.838448	0.412669	0.420714
				153.6	1.97859	2.02236	2.00074	1.96073	1.58422	1.63525	1.30506	1.32647	0.866355	0.83906	0.413362	0.421211
				153.8	1.97919	2.02273	2.00219	1.96067	1.58411	1.63527	1.30582	1.32663	0.866376	0.839266	0.413254	0.422017
				154	1.97948	2.02249	2.00321	1.96051	1.5844	1.63565	1.30651	1.32631	0.867094	0.840033	0.413447	0.422562
				154.2	1.97966	2.02349	2.00452	1.96065	1.58465	1.63654	1.30722	1.32699	0.867457	0.840645	0.413893	0.423205
				154.4	1.98023	2.02365	2.00591	1.96072	1.58523	1.63613	1.30782	1.32729	0.868432	0.841215	0.414255	0.423745
				154.6	1.98161	2.02412	2.0073	1.96131	1.5853	1.63629	1.30877	1.32838	0.868814	0.841714	0.414965	0.423869
				154.8	1.98199	2.02332	2.00936	1.96123	1.5861	1.63645	1.30914	1.3288	0.869196	0.8423	0.415943	0.424008
				155	1.98212	2.02295	2.01078	1.96105	1.58616	1.63683	1.30957	1.32957	0.869985	0.84294	0.416618	0.424064
				155.2	1.98234	2.02301	2.01159	1.96149	1.58639	1.63773	1.3097	1.33096	0.870082	0.843681	0.416947	0.424526
				155.4	1.98284	2.02328	2.0121	1.96218	1.58612	1.63825	1.31002	1.33151	0.870714	0.844285	0.416865	0.425016
				155.6	1.98366	2.02347	2.01214	1.96186	1.58684	1.63837	1.31005	1.33186	0.870861	0.845065	0.417227	0.424601
				155.8	1.98387	2.02347	2.01248	1.96226	1.58671	1.63846	1.31049	1.33259	0.871387	0.845411	0.417556	0.424982
				156	1.98445	2.02328	2.01225	1.9624	1.58724	1.63916	1.31015	1.33302	0.871925	0.845598	0.417452	0.42601
				156.2	1.98493	2.02413	2.01208	1.96306	1.5881	1.6398	1.30981	1.33392	0.872056	0.845195	0.417554	0.426185
				156.4	1.98527	2.02447	2.01205	1.96368	1.58846	1.64055	1.30965	1.33454	0.87217	0.8459	0.418003	0.425945
				156.6	1.98478	2.02475	2.01194	1.96417	1.5895	1.64033	1.30961	1.33455	0.872592	0.846934	0.417986	0.425169
				156.8	1.98503	2.02521	2.01139	1.96426	1.59018	1.64063	1.30997	1.33469	0.873007	0.847322	0.417934	0.425111
				157	1.9853	2.0259	2.01152	1.96441	1.59113	1.64132	1.30995	1.33506	0.873833	0.847663	0.418376	0.425654
				157.2	1.9861	2.02604	2.01222	1.96464	1.59066	1.64177	1.31025	1.33601	0.873789	0.848046	0.418751	0.425794
				157.4	1.98603	2.02606	2.01234	1.96472	1.59074	1.64283	1.31129	1.33643	0.874492	0.847854	0.419042	0.425698
				157.6	1.98652	2.02634	2.01239	1.96491	1.5897	1.64344	1.31191	1.33595	0.874623	0.848605	0.419467	0.425967
				157.8	1.98719	2.02567	2.01257	1.96533	1.58951	1.64396	1.31174	1.33602	0.874844	0.848893	0.420098	0.426655
				158	1.9877	2.02546	2.01211	1.96537	1.58996	1.64508	1.31185	1.33597	0.875909	0.848892	0.421012	0.427211
				158.2	1.98849	2.02518	2.01268	1.9657	1.59026	1.64573	1.31301	1.3358	0.876783	0.848901	0.421706	0.427403
				158.4	1.98918	2.02462	2.01256	1.96598	1.59036	1.646	1.31406	1.336	0.877559	0.849022	0.422956	0.427702
				158.6	1.98947	2.02382	2.01297	1.96658	1.59065	1.64644	1.31483	1.33611	0.877945	0.849329	0.42421	0.42841
				158.8	1.98906	2.02246	2.01377	1.96686	1.59079	1.64613	1.31527	1.33587	0.878445	0.850075	0.42479	0.429078
				159	1.98904	2.02236	2.01392	1.96691	1.5908	1.64638	1.31601	1.33602	0.878851	0.850619	0.424839	0.430139
				159.2	1.98936	2.02247	2.01418	1.96738	1.59153	1.64638	1.31632	1.33685	0.878636	0.850644	0.42489	0.430646
				159.4	1.98964	2.02256	2.01549	1.96739	1.59176	1.64603	1.31588	1.33733	0.879436	0.850866	0.424583	0.431192
				159.6	1.9897	2.02241	2.01593	1.96728	1.5928	1.64597	1.31622	1.33774	0.879881	0.851514	0.424845	0.43152
				159.8	1.9892	2.02272	2.01651	1.96891	1.59328	1.64614	1.31659	1.33823	0.880373	0.852564	0.425188	0.431672
				160	1.98962	2.02294	2.01727	1.96961	1.59431	1.64657	1.31692	1.33854	0.880847	0.853169	0.425518	0.432121
				160.2	1.99011	2.02388	2.01842	1.97048	1.59491	1.64641	1.31756	1.33913	0.880785	0.853533	0.425334	0.432007
				160.4	1.98974	2.02476	2.01934	1.97079	1.59544	1.64661	1.31815	1.33899	0.881259	0.854952	0.425252	0.43189
				160.6	1.9899	2.02539	2.02008	1.97066	1.59566	1.6465	1.31836	1.33905	0.881738	0.855567	0.425152	0.431944
				160.8	1.99102	2.02643	2.02005	1.97114	1.59565	1.64661	1.3185	1.34003	0.882418	0.855462	0.425184	0.43189
				161	1.99152	2.02729	2.0212	1.97173	1.59631	1.64662	1.31895	1.34068	0.882567	0.856425	0.425296	0.432248
				161.2	1.99212	2.02813	2.02172	1.97247	1.59647	1.64703	1.31943	1.34161	0.882649	0.857175	0.425738	0.432551
				161.4	1.99218	2.02876	2.02218	1.97331	1.59621	1.64705	1.31987	1.3417	0.883129	0.856441	0.426124	0.432395
				161.6	1.99268	2.02927	2.02275	1.97392	1.59671	1.64679	1.32054	1.34224	0.882821	0.856368	0.426681	0.432904
				161.8	1.99284	2.02925	2.02297	1.9747	1.59732	1.64748	1.3204	1.34333	0.883605	0.856535	0.426808	0.433443
				162	1.99284	2.03034	2.02295	1.97469	1.59828	1.64854	1.3206	1.34349	0.88375	0.856129	0.42747	0.433636
				162.2	1.99386	2.03049	2.02325	1.97501	1.59887	1.64874	1.32161	1.34391	0.88443	0.856674	0.42774	0.433779
				162.4	1.9939	2.03073	2.02294	1.97529	1.59886	1.64894	1.32243	1.34449	0.88427	0.856951	0.428539	0.433786
				162.6	1.99387	2.03093	2.02361	1.97559	1.59969	1.64893	1.32303	1.344	0.884246	0.856934	0.428312	0.4342
				162.8	1.99403	2.0317	2.02354	1.97541	1.59977	1.64854	1.32334	1.3446	0.884085	0.857106	0.428512	0.434459
				163	1.99432	2.03221	2.02404	1.97485	1.60021	1.64883	1.32343	1.34546	0.8842	0.857032	0.428669	0.435339
				163.2	1.99437	2.03259	2.0249	1.97531	1.6012	1.64908	1.32334	1.34623	0.883886	0.857086	0.428625	0.435174
				163.4	1.99444	2.03247	2.02545	1.97483	1.6014	1.64933	1.32308	1.34663	0.884212	0.857316	0.428416	0.435428
				163.6	1.99414	2.03286	2.02563	1.97536	1.60225	1.65013	1.32393	1.34682	0.884525	0.858355	0.428889	0.435566
				163.8	1.99449	2.03306	2.02637	1.97581	1.60234	1.65045	1.32401	1.34736	0.884945	0.858932	0.42925	0.435038
				164	1.99527	2.03318	2.02704	1.9756	1.60255	1.6511	1.32493	1.34769	0.885058	0.859365	0.429629	0.435496
				164.2	1.99534	2.03324	2.0272	1.97562	1.60248	1.65117	1.32538	1.34768	0.885089	0.85999	0.429218	0.435773
				164.4	1.99507	2.03338	2.02719	1.97505	1.60276	1.65191	1.32621	1.34779	0.886547	0.860711	0.429992	0.436435
				164.6	1.99577	2.03339	2.02796	1.97563	1.60236	1.65198	1.32694	1.34823	0.886773	0.860069	0.430472	0.437091
				164.8	1.99622	2.03388	2.02799	1.97606	1.60335	1.65281	1.32698	1.34926	0.887966	0.860424	0.431218	0.437468
				165	1.99628	2.03491	2.02871	1.97685	1.60432	1.65319	1.32686	1.34976	0.888307	0.861036	0.432077	0.4382
				165.2	1.99634	2.03555	2.02947	1.97795	1.6045	1.65385	1.32703	1.35048	0.889266	0.861167	0.43288	0.438221
				165.4	1.9966	2.03571	2.03073	1.97896	1.60434	1.65386	1.3271	1.35083	0.889607	0.860496	0.432702	0.438163
				165.6	1.99675	2.03555	2.03148	1.97987	1.60481	1.65432	1.32711	1.35142	0.88997	0.861153	0.432858	0.438524
				165.8	1.99694	2.03609	2.03227	1.98072	1.6049	1.65479	1.32686	1.35216	0.890728	0.86188	0.432614	0.439149
				166	1.99731	2.03688	2.03256	1.98094	1.60517	1.65522	1.32732	1.35248	0.891361	0.862393	0.433315	0.43915
				166.2	1.99787	2.03687	2.03346	1.98208	1.60506	1.65506	1.32826	1.35281	0.891966	0.863044	0.433275	0.43928
				166.4	1.99753	2.03723	2.03437	1.98267	1.60511	1.65541	1.32845	1.35289	0.892501	0.86361	0.433508	0.439305
				166.6	1.99824	2.03811	2.03505	1.98297	1.60554	1.65569	1.32882	1.35274	0.893502	0.86378	0.433767	0.439551
				166.8	1.99885	2.0382	2.03554	1.98361	1.60525	1.65581	1.32895	1.35372	0.89395	0.864038	0.434788	0.440056
				167	1.99882	2.03797	2.03656	1.98354	1.60574	1.65626	1.32889	1.3541	0.894086	0.864232	0.434708	0.440724
				167.2	1.99906	2.03778	2.03677	1.98405	1.60652	1.65639	1.32932	1.35416	0.89423	0.864089	0.435089	0.440179
				167.4	1.99908	2.03756	2.03714	1.98399	1.60708	1.65643	1.33007	1.35442	0.895092	0.864315	0.434898	0.439722
				167.6	1.9995	2.03772	2.03777	1.98472	1.60785	1.65684	1.33115	1.35472	0.895586	0.864593	0.435428	0.439782
				167.8	2.00118	2.03731	2.03816	1.98503	1.60755	1.65666	1.33205	1.35488	0.896525	0.864671	0.435756	0.440117
				168	2.00186	2.03703	2.03809	1.98478	1.60892	1.65658	1.33286	1.35548	0.896648	0.864687	0.436076	0.440058
				168.2	2.00227	2.03738	2.03776	1.9847	1.60986	1.65656	1.33393	1.35559	0.897082	0.864684	0.436586	0.440447
				168.4	2.00269	2.03714	2.03787	1.98471	1.61037	1.65718	1.335	1.3563	0.898228	0.864727	0.437021	0.441129
				168.6	2.00356	2.03707	2.03825	1.98546	1.61067	1.65746	1.33586	1.35617	0.898109	0.86478	0.436913	0.441081
				168.8	2.00417	2.03776	2.03804	1.9855	1.61158	1.65817	1.33558	1.35714	0.898849	0.865904	0.437362	0.441295
				169	2.0049	2.03843	2.0376	1.98556	1.61238	1.65827	1.33615	1.3572	0.899223	0.865745	0.437845	0.441233
				169.2	2.00544	2.03835	2.03797	1.98558	1.61233	1.65858	1.33707	1.35746	0.899054	0.866028	0.437705	0.4409
				169.4	2.00616	2.03799	2.03802	1.985	1.61281	1.65877	1.33737	1.35756	0.898916	0.866521	0.437772	0.440834
				169.6	2.00635	2.03794	2.03817	1.9848	1.61257	1.6589	1.33775	1.35815	0.899102	0.86771	0.438041	0.440202
				169.8	2.00709	2.03858	2.03818	1.98499	1.61334	1.6591	1.33807	1.35837	0.899518	0.868438	0.438214	0.440147
				170	2.00745	2.03951	2.03892	1.9846	1.61332	1.65981	1.33847	1.35811	0.899799	0.869358	0.438494	0.440253
				170.2	2.00811	2.03975	2.03956	1.98508	1.61348	1.66079	1.33836	1.35793	0.899605	0.869661	0.438801	0.441065
				170.4	2.00819	2.04029	2.04002	1.98479	1.61395	1.66164	1.33773	1.35762	0.899942	0.870258	0.439537	0.441571
				170.6	2.00888	2.04008	2.0405	1.98458	1.61377	1.66201	1.33839	1.35786	0.899849	0.870371	0.439699	0.442619
				170.8	2.00878	2.03954	2.04083	1.98502	1.61394	1.66303	1.3387	1.35819	0.899492	0.870682	0.43974	0.443798
				171	2.00859	2.03947	2.04103	1.98483	1.61476	1.66373	1.33895	1.3579	0.89937	0.870851	0.439544	0.444615
				171.2	2.00857	2.03897	2.04106	1.98536	1.61526	1.66439	1.33956	1.35805	0.899749	0.870964	0.439693	0.444223
				171.4	2.00808	2.03911	2.04181	1.98607	1.61592	1.66524	1.33976	1.3584	0.900186	0.871534	0.440393	0.44499
				171.6	2.00808	2.03927	2.04183	1.98651	1.61672	1.66571	1.33962	1.35879	0.900125	0.871238	0.441078	0.446364
				171.8	2.00838	2.03928	2.04232	1.98751	1.61764	1.66607	1.33984	1.35996	0.900368	0.871409	0.441399	0.447092
				172	2.00818	2.03958	2.04245	1.98779	1.61913	1.66643	1.34029	1.36099	0.900465	0.871884	0.441857	0.446655
				172.2	2.00785	2.04018	2.04257	1.98847	1.61933	1.66741	1.34145	1.36125	0.901053	0.872746	0.442447	0.447459
				172.4	2.00804	2.03998	2.04317	1.98903	1.61899	1.66801	1.34268	1.3619	0.901655	0.872888	0.442767	0.447749
				172.6	2.00853	2.0405	2.0434	1.98965	1.61875	1.66856	1.34362	1.36192	0.901806	0.87345	0.443373	0.447611
				172.8	2.00857	2.04056	2.04375	1.98965	1.61911	1.66847	1.34442	1.36286	0.902498	0.873897	0.444157	0.44848
				173	2.00931	2.04065	2.0438	1.98959	1.61991	1.66898	1.34566	1.36305	0.902828	0.873401	0.444936	0.448666
				173.2	2.00996	2.04154	2.04443	1.98978	1.61986	1.66904	1.34653	1.36368	0.902883	0.873603	0.444962	0.449051
				173.4	2.01056	2.04187	2.04539	1.98973	1.62006	1.66907	1.34671	1.36371	0.903629	0.874007	0.445586	0.448484
				173.6	2.01069	2.04283	2.04634	1.99016	1.62056	1.66936	1.34746	1.36415	0.903832	0.87479	0.445908	0.448165
				173.8	2.01178	2.04368	2.04724	1.99081	1.62096	1.66942	1.34803	1.36415	0.903969	0.874722	0.446263	0.448554
				174	2.01176	2.0445	2.04831	1.99113	1.62081	1.66977	1.34798	1.36456	0.904164	0.87479	0.445852	0.449298
				174.2	2.01197	2.04468	2.04849	1.9915	1.62071	1.67025	1.34817	1.36466	0.904712	0.875252	0.44605	0.449288
				174.4	2.01238	2.04493	2.04926	1.99142	1.62057	1.6702	1.34777	1.36494	0.904758	0.875539	0.445852	0.449979
				174.6	2.0134	2.04483	2.04941	1.99126	1.62031	1.67043	1.34792	1.36553	0.904528	0.875371	0.445245	0.450613
				174.8	2.014	2.04503	2.04961	1.99109	1.6202	1.67044	1.34789	1.36537	0.904595	0.875952	0.445221	0.450672
				175	2.01455	2.04538	2.0499	1.99151	1.62052	1.67032	1.34762	1.36566	0.904415	0.876377	0.444927	0.450907
				175.2	2.01449	2.04549	2.04985	1.99169	1.62057	1.67055	1.34728	1.36634	0.904592	0.87667	0.444994	0.450897
				175.4	2.01425	2.04626	2.05023	1.99171	1.62141	1.67053	1.3464	1.36684	0.905131	0.876616	0.445847	0.451943
				175.6	2.01429	2.04641	2.0497	1.99183	1.62217	1.67031	1.346	1.36741	0.90534	0.876473	0.445627	0.452089
				175.8	2.01475	2.04663	2.05021	1.99214	1.62262	1.67049	1.34651	1.36793	0.905811	0.876735	0.445244	0.451756
				176	2.01514	2.04726	2.05035	1.9921	1.6229	1.67026	1.34726	1.36839	0.907095	0.87707	0.445617	0.451368
				176.2	2.01553	2.04733	2.05105	1.99256	1.62363	1.67097	1.34791	1.368	0.907298	0.877369	0.446713	0.451837
				176.4	2.01574	2.0476	2.05139	1.99304	1.6241	1.67088	1.34893	1.36793	0.908065	0.877371	0.447457	0.451838
				176.6	2.01602	2.04726	2.05186	1.9942	1.62467	1.67165	1.3491	1.36762	0.908946	0.878125	0.448352	0.4522
				176.8	2.01639	2.04675	2.05256	1.99451	1.62567	1.67178	1.34948	1.36859	0.909509	0.878447	0.449275	0.453216
				177	2.01705	2.04802	2.05273	1.99514	1.62666	1.67249	1.34999	1.36893	0.909786	0.878126	0.449785	0.453784
				177.2	2.01761	2.04812	2.05284	1.99599	1.62671	1.67284	1.35032	1.36972	0.910681	0.878592	0.450466	0.45466
				177.4	2.01768	2.04777	2.0536	1.99693	1.62685	1.67381	1.35094	1.37029	0.910344	0.878747	0.45103	0.454613
				177.6	2.01741	2.04779	2.054	1.99818	1.62741	1.67483	1.35137	1.37143	0.910657	0.8791	0.451606	0.455123
				177.8	2.01796	2.04773	2.05415	1.99904	1.62732	1.67571	1.35141	1.3722	0.910954	0.878739	0.452222	0.455593
				178	2.01755	2.04804	2.05479	1.99937	1.62746	1.67671	1.35182	1.3729	0.91156	0.879083	0.452418	0.456554
				178.2	2.018	2.048	2.05463	1.99928	1.627	1.6779	1.35205	1.37326	0.911732	0.879507	0.453506	0.457377
				178.4	2.01874	2.04798	2.05514	1.9997	1.62683	1.67811	1.35181	1.37344	0.912137	0.879773	0.453995	0.458715
				178.6	2.0188	2.04773	2.05504	1.99961	1.62715	1.67849	1.35222	1.37364	0.912321	0.879793	0.453694	0.459049
				178.8	2.0189	2.04781	2.05492	1.99942	1.62679	1.67873	1.35321	1.37392	0.912533	0.880793	0.454145	0.460127
				179	2.01895	2.0485	2.05511	1.99948	1.62745	1.67906	1.35332	1.37461	0.912637	0.880513	0.454192	0.461168
				179.2	2.01907	2.04892	2.0551	1.99893	1.62783	1.67904	1.35381	1.37476	0.912846	0.880511	0.454975	0.461377
				179.4	2.01888	2.04875	2.05539	1.99807	1.62855	1.67873	1.35372	1.37473	0.914026	0.880692	0.455477	0.461569
				179.6	2.01895	2.04904	2.05505	1.9975	1.62873	1.67881	1.35403	1.37526	0.914499	0.880838	0.455516	0.461527
				179.8	2.01982	2.04923	2.056	1.99707	1.62908	1.67936	1.35502	1.37535	0.914929	0.881405	0.455662	0.460941
				180	2.02038	2.04999	2.05629	1.99687	1.62972	1.67909	1.35563	1.37575	0.915722	0.882337	0.456455	0.461162
				180.2	2.02065	2.04977	2.057	1.9965	1.63057	1.67959	1.35641	1.37574	0.915227	0.883071	0.457017	0.461074
				180.4	2.02042	2.04996	2.05691	1.99643	1.63144	1.67929	1.35672	1.37606	0.916158	0.884016	0.457118	0.460735
				180.6	2.02163	2.0494	2.05694	1.99643	1.6315	1.67949	1.35714	1.37645	0.916525	0.885013	0.457572	0.460471
				180.8	2.02266	2.04951	2.05745	1.99599	1.63179	1.6791	1.35722	1.37736	0.916491	0.885355	0.45757	0.460069
				181	2.02326	2.04959	2.05816	1.99709	1.63182	1.67907	1.35773	1.37791	0.916697	0.885798	0.457283	0.46
				181.2	2.02411	2.04867	2.05847	1.99814	1.63156	1.67931	1.35767	1.37844	0.917001	0.886444	0.457426	0.459775
				181.4	2.02412	2.04894	2.05992	1.99943	1.63177	1.67912	1.35752	1.37887	0.9169	0.886425	0.456933	0.459902
				181.6	2.02485	2.04881	2.06109	2.00033	1.63191	1.67928	1.35757	1.37893	0.917565	0.88694	0.456974	0.459907
				181.8	2.0253	2.04928	2.06197	1.99998	1.63215	1.67958	1.35738	1.37923	0.918031	0.88742	0.456867	0.460544
				182	2.02543	2.04991	2.06307	2.0005	1.63191	1.67956	1.35814	1.37923	0.91838	0.887699	0.456173	0.461403
				182.2	2.0257	2.05027	2.06308	2.00108	1.6317	1.67994	1.35781	1.37958	0.919544	0.887909	0.455983	0.461785
				182.4	2.02592	2.05061	2.06343	2.0018	1.63234	1.67964	1.35843	1.3797	0.920679	0.888183	0.455658	0.462218
				182.6	2.02598	2.05097	2.06395	2.00225	1.63318	1.68001	1.3589	1.37989	0.920647	0.88759	0.454989	0.462709
				182.8	2.02675	2.05169	2.06444	2.00323	1.63301	1.67973	1.35955	1.38024	0.921058	0.887209	0.455449	0.463722
				183	2.02673	2.05295	2.06491	2.00376	1.63343	1.67988	1.3595	1.38031	0.921396	0.886115	0.455172	0.464064
				183.2	2.02677	2.0534	2.06493	2.00386	1.63372	1.68017	1.36009	1.38042	0.921704	0.885816	0.455521	0.464538
				183.4	2.02677	2.05457	2.06564	2.00328	1.63411	1.68112	1.3601	1.38067	0.922277	0.885555	0.455841	0.465041
				183.6	2.02634	2.0559	2.06585	2.00323	1.63469	1.68251	1.36049	1.38135	0.922557	0.885529	0.456355	0.465226
				183.8	2.02657	2.0568	2.06667	2.00332	1.63535	1.68344	1.36083	1.38146	0.922637	0.886639	0.457031	0.465065
				184	2.02608	2.05756	2.06633	2.00288	1.63562	1.68363	1.36083	1.3817	0.922941	0.886374	0.457757	0.465844
				184.2	2.02563	2.05814	2.06681	2.00227	1.63631	1.68394	1.36156	1.38221	0.922477	0.887572	0.458274	0.465818
				184.4	2.02542	2.05795	2.06648	2.00256	1.63751	1.68376	1.36143	1.38236	0.923595	0.88819	0.45905	0.465554
				184.6	2.02593	2.0582	2.06624	2.00277	1.63759	1.68384	1.36278	1.38256	0.92349	0.888684	0.460009	0.465326
				184.8	2.02579	2.05867	2.06671	2.00363	1.63809	1.68401	1.36264	1.38247	0.924016	0.888814	0.460419	0.465669
				185	2.02595	2.05823	2.06698	2.00516	1.63826	1.68441	1.36291	1.38244	0.924103	0.88962	0.461058	0.465604
				185.2	2.02637	2.05853	2.06662	2.00557	1.63855	1.68486	1.36294	1.38235	0.924048	0.890101	0.461616	0.465536
				185.4	2.02694	2.05761	2.0674	2.00619	1.63947	1.68541	1.36292	1.38248	0.923854	0.89076	0.462265	0.465519
				185.6	2.02764	2.05692	2.06791	2.00567	1.6397	1.68597	1.36283	1.382	0.923767	0.891699	0.462546	0.466062
				185.8	2.02748	2.05695	2.06781	2.00605	1.64004	1.68584	1.36289	1.38234	0.924195	0.89204	0.462474	0.466411
				186	2.02776	2.05708	2.06756	2.00675	1.64015	1.68647	1.36359	1.38278	0.92415	0.892044	0.462662	0.466634
				186.2	2.02863	2.05668	2.06794	2.00711	1.64069	1.68683	1.36393	1.38343	0.924946	0.892416	0.463319	0.46695
				186.4	2.02944	2.05596	2.06827	2.00758	1.64157	1.68696	1.36465	1.38342	0.924885	0.89244	0.464143	0.467107
				186.6	2.03028	2.05521	2.06916	2.00784	1.6416	1.68765	1.3649	1.38352	0.924577	0.892439	0.464116	0.46737
				186.8	2.03108	2.05477	2.07002	2.00924	1.64142	1.68791	1.36484	1.38393	0.92503	0.891859	0.464262	0.468213
				187	2.03134	2.05536	2.07022	2.00971	1.6414	1.68905	1.36479	1.38414	0.92515	0.891558	0.464224	0.468422
				187.2	2.03185	2.05536	2.07102	2.01058	1.64144	1.69024	1.36524	1.38465	0.925532	0.891768	0.464739	0.469164
				187.4	2.03207	2.05567	2.07231	2.01025	1.64232	1.69128	1.36535	1.38526	0.925925	0.892176	0.465036	0.469553
				187.6	2.03156	2.0557	2.07316	2.0103	1.64255	1.69165	1.36605	1.38569	0.926192	0.892811	0.465632	0.469754
				187.8	2.0321	2.05623	2.07394	2.01016	1.64288	1.69223	1.36633	1.3863	0.926279	0.892796	0.465653	0.470113
				188	2.03257	2.0561	2.07435	2.00992	1.6429	1.69216	1.36733	1.38745	0.926678	0.892974	0.466285	0.470366
				188.2	2.03331	2.05654	2.07509	2.0094	1.64423	1.69221	1.36815	1.38855	0.926784	0.893972	0.466676	0.470554
				188.4	2.03392	2.05633	2.0753	2.00912	1.64522	1.6924	1.36851	1.38917	0.927922	0.89364	0.466788	0.470448
				188.6	2.03407	2.05683	2.07523	2.00931	1.64551	1.69239	1.36958	1.38959	0.928318	0.894053	0.467347	0.470286
				188.8	2.03468	2.05716	2.07561	2.00902	1.64583	1.69224	1.37	1.39034	0.929277	0.893993	0.46723	0.470252
				189	2.0347	2.05666	2.07558	2.00907	1.64636	1.69248	1.37032	1.39052	0.929284	0.89457	0.466969	0.470094
				189.2	2.03481	2.05676	2.07565	2.00811	1.64708	1.69264	1.37078	1.39076	0.929103	0.894727	0.466863	0.470519
				189.4	2.0348	2.05677	2.07583	2.00764	1.64793	1.69272	1.37109	1.39116	0.929436	0.895197	0.466972	0.470602
				189.6	2.03457	2.05797	2.07619	2.00737	1.64805	1.6916	1.37169	1.39151	0.930068	0.89566	0.466733	0.471443
				189.8	2.03453	2.05878	2.07593	2.00859	1.64812	1.69125	1.37244	1.39146	0.930686	0.895847	0.466843	0.47135
				190	2.03504	2.05896	2.07641	2.00877	1.64781	1.69134	1.37285	1.39201	0.931214	0.896318	0.467335	0.471313
				190.2	2.03544	2.05926	2.07707	2.00938	1.64798	1.69108	1.37344	1.39192	0.93201	0.896898	0.467775	0.471174
				190.4	2.03564	2.05907	2.07738	2.01002	1.64781	1.69147	1.37394	1.39195	0.932631	0.896402	0.468426	0.471344
				190.6	2.0364	2.05914	2.07744	2.01052	1.64763	1.69168	1.37432	1.39204	0.932783	0.896614	0.468842	0.471439
				190.8	2.03688	2.05984	2.07807	2.01229	1.6473	1.69151	1.37424	1.39212	0.933032	0.896501	0.469014	0.471716
				191	2.0372	2.06007	2.07815	2.0128	1.64688	1.69211	1.37493	1.39202	0.933062	0.896784	0.469929	0.471697
				191.2	2.03744	2.06026	2.0786	2.01319	1.64665	1.69261	1.37584	1.39196	0.933138	0.897755	0.470286	0.472267
				191.4	2.03725	2.06092	2.07924	2.01279	1.64697	1.69268	1.37614	1.39164	0.932907	0.898091	0.470386	0.472752
				191.6	2.03788	2.06132	2.07979	2.0135	1.64688	1.69318	1.37681	1.39219	0.93279	0.898742	0.470519	0.472945
				191.8	2.03903	2.06142	2.08032	2.01384	1.64731	1.69398	1.37684	1.39313	0.932761	0.898653	0.471028	0.472647
				192	2.03957	2.06071	2.08131	2.01388	1.64739	1.69408	1.37737	1.3938	0.932945	0.899052	0.472141	0.472432
				192.2	2.04052	2.06076	2.08208	2.01345	1.64811	1.6943	1.37692	1.39391	0.932926	0.899323	0.472262	0.472656
				192.4	2.04091	2.06096	2.08309	2.01265	1.6481	1.69507	1.37678	1.39405	0.933545	0.89974	0.472443	0.471971
				192.6	2.04114	2.06126	2.08314	2.01357	1.64829	1.69465	1.37721	1.39486	0.933701	0.900153	0.472345	0.471941
				192.8	2.04188	2.06139	2.08309	2.01369	1.64859	1.69471	1.37793	1.3953	0.933879	0.900057	0.471524	0.472033
				193	2.04199	2.06124	2.08386	2.01374	1.64902	1.69503	1.37809	1.39465	0.934094	0.900427	0.470578	0.472843
				193.2	2.04183	2.06153	2.08419	2.01318	1.64955	1.69482	1.37794	1.3953	0.934383	0.900631	0.471078	0.473255
				193.4	2.04184	2.06261	2.08511	2.01342	1.64959	1.6947	1.37806	1.39663	0.934975	0.900987	0.47138	0.473529
				193.6	2.04154	2.06271	2.08573	2.01345	1.65007	1.69467	1.37842	1.39714	0.935659	0.901219	0.471647	0.47411
				193.8	2.0412	2.06251	2.08634	2.01408	1.65038	1.69471	1.37808	1.39732	0.935861	0.901671	0.471527	0.474487
				194	2.04123	2.06263	2.08735	2.01423	1.65048	1.69481	1.37883	1.39783	0.936187	0.901602	0.47181	0.474705
				194.2	2.04088	2.06361	2.08784	2.0147	1.65124	1.69501	1.37901	1.39838	0.936306	0.901626	0.471834	0.475226
				194.4	2.04051	2.06381	2.08795	2.01485	1.65161	1.69515	1.37927	1.39934	0.936964	0.901378	0.472466	0.476069
				194.6	2.04115	2.06477	2.08786	2.01538	1.65228	1.69561	1.37937	1.39946	0.937197	0.901912	0.472633	0.475836
				194.8	2.04153	2.0654	2.08863	2.01583	1.65266	1.69653	1.37965	1.39971	0.937693	0.902177	0.472915	0.476103
				195	2.04138	2.06602	2.08864	2.01601	1.65349	1.69774	1.38039	1.3996	0.937869	0.902784	0.473589	0.477012
				195.2	2.04137	2.06702	2.08855	2.01616	1.65429	1.69829	1.38041	1.39987	0.938915	0.903412	0.473636	0.477123
				195.4	2.04116	2.0674	2.08907	2.01688	1.65491	1.69946	1.37991	1.40013	0.939417	0.90385	0.473535	0.477276
				195.6	2.04176	2.06748	2.08906	2.0174	1.65598	1.70013	1.38028	1.40074	0.940313	0.904075	0.473431	0.477302
				195.8	2.04207	2.0674	2.08921	2.01747	1.65613	1.70127	1.38045	1.40052	0.940954	0.903957	0.474157	0.476832
				196	2.04229	2.06755	2.08991	2.01739	1.65592	1.70222	1.381	1.40038	0.941296	0.903843	0.474643	0.477179
				196.2	2.04329	2.06707	2.0901	2.01842	1.6562	1.70274	1.38084	1.40026	0.941181	0.904554	0.474367	0.477495
				196.4	2.04401	2.06712	2.09009	2.01894	1.65641	1.70353	1.38138	1.40071	0.941455	0.904575	0.475042	0.477725
				196.6	2.04504	2.06672	2.09004	2.02028	1.65705	1.70358	1.38239	1.4009	0.941343	0.90465	0.475142	0.478898
				196.8	2.04531	2.066	2.09027	2.02006	1.65728	1.70376	1.38361	1.40056	0.941829	0.904657	0.475923	0.479289
				197	2.04539	2.06572	2.09188	2.01984	1.65809	1.7035	1.38434	1.40041	0.941933	0.904636	0.476725	0.479906
				197.2	2.04526	2.06527	2.09208	2.02025	1.6581	1.70347	1.38457	1.40159	0.941692	0.904578	0.477572	0.480196
				197.4	2.04621	2.06476	2.09249	2.02029	1.65762	1.70352	1.38562	1.40191	0.94117	0.904666	0.478529	0.480327
				197.6	2.04609	2.06388	2.09251	2.02024	1.65797	1.70343	1.38629	1.40196	0.941282	0.904695	0.478313	0.480732
				197.8	2.04594	2.06354	2.09336	2.02131	1.65768	1.70289	1.38617	1.40185	0.940898	0.904767	0.478504	0.481111
				198	2.04621	2.06315	2.0935	2.02174	1.65741	1.70214	1.3868	1.40208	0.941267	0.904533	0.479346	0.481364
				198.2	2.04648	2.06361	2.09273	2.02236	1.6575	1.70128	1.3865	1.40309	0.941634	0.904758	0.479489	0.481861
				198.4	2.04671	2.06406	2.09283	2.02254	1.65795	1.70136	1.38633	1.40355	0.942324	0.905183	0.480068	0.482008
				198.6	2.04808	2.06479	2.09298	2.02271	1.65879	1.70115	1.38641	1.40376	0.94285	0.905222	0.479561	0.481728
				198.8	2.04845	2.06513	2.09333	2.02302	1.65944	1.70115	1.38665	1.40414	0.943224	0.905519	0.479674	0.482371
				199	2.04841	2.06591	2.09365	2.02346	1.65994	1.70123	1.38651	1.40454	0.943465	0.905777	0.479333	0.482843
				199.2	2.04865	2.06688	2.09391	2.023	1.66022	1.70092	1.38618	1.40511	0.944497	0.906416	0.478753	0.483005
				199.4	2.0483	2.06701	2.09452	2.02322	1.65996	1.7015	1.38574	1.40519	0.945178	0.906632	0.477958	0.483476
				199.6	2.04816	2.06735	2.09485	2.02277	1.66065	1.70162	1.38648	1.40524	0.946222	0.906264	0.477512	0.483547
				199.8	2.04781	2.06723	2.09527	2.0235	1.66013	1.70238	1.38671	1.4058	0.9467	0.90624	0.477445	0.483757
				200	2.04791	2.06761	2.09604	2.02398	1.66037	1.70255	1.38725	1.40639	0.946716	0.906682	0.477561	0.4847
				200.2	2.0477	2.06703	2.09633	2.02489	1.66142	1.7032	1.38774	1.4068	0.947166	0.906985	0.477418	0.485447
				200.4	2.04822	2.06758	2.09671	2.0243	1.66229	1.70388	1.38855	1.40752	0.947512	0.9073	0.478051	0.486342
				200.6	2.04834	2.06764	2.09779	2.02429	1.66302	1.70438	1.38944	1.40731	0.947913	0.907639	0.477618	0.487105
				200.8	2.04837	2.06732	2.09839	2.02438	1.66364	1.70488	1.39049	1.40739	0.947776	0.907809	0.478169	0.487128
				201	2.04867	2.06733	2.09928	2.02493	1.66418	1.70514	1.39085	1.40742	0.947447	0.908639	0.478242	0.487005
				201.2	2.05022	2.06735	2.09946	2.02507	1.66301	1.70609	1.39113	1.4079	0.94728	0.909336	0.47837	0.487304
				201.4	2.05108	2.06711	2.09944	2.02482	1.66328	1.70673	1.39146	1.40685	0.946998	0.910077	0.479556	0.487765
				201.6	2.05075	2.06716	2.10028	2.02521	1.66371	1.70773	1.39136	1.40664	0.946974	0.910293	0.479556	0.488318
				201.8	2.05144	2.06696	2.10024	2.02518	1.66389	1.70817	1.39151	1.40659	0.946358	0.910807	0.480684	0.488222
				202	2.05283	2.06692	2.09962	2.02494	1.66382	1.70829	1.3918	1.40669	0.946531	0.911646	0.481493	0.488508
				202.2	2.05392	2.06763	2.0989	2.02489	1.66436	1.7087	1.39188	1.40714	0.946871	0.912072	0.481939	0.488337
				202.4	2.05464	2.06864	2.1001	2.02461	1.66563	1.7096	1.39166	1.40729	0.946876	0.912735	0.482145	0.487904
				202.6	2.05546	2.06883	2.10007	2.02471	1.66595	1.70949	1.39102	1.40751	0.946918	0.91333	0.482261	0.487517
				202.8	2.05585	2.06941	2.10077	2.02566	1.66602	1.71033	1.39164	1.4075	0.946546	0.913802	0.483022	0.487602
				203	2.05607	2.06994	2.10106	2.02599	1.6659	1.71123	1.39176	1.4074	0.947265	0.913403	0.483374	0.487518
				203.2	2.05595	2.07082	2.10191	2.02609	1.6651	1.71171	1.3919	1.40737	0.947635	0.913744	0.483849	0.487769
				203.4	2.05559	2.07072	2.10261	2.02653	1.66507	1.71278	1.39179	1.40736	0.948429	0.913895	0.484132	0.488094
				203.6	2.05597	2.07166	2.10359	2.02691	1.66494	1.71258	1.39255	1.40815	0.948902	0.913564	0.484555	0.487675
				203.8	2.05581	2.07215	2.10378	2.0273	1.66439	1.71261	1.39321	1.40864	0.94949	0.913475	0.484804	0.487923
				204	2.05667	2.07261	2.10475	2.02791	1.66483	1.71295	1.39383	1.40983	0.9503	0.913367	0.485277	0.488127
				204.2	2.0566	2.07333	2.105	2.02778	1.6654	1.71324	1.39429	1.41128	0.951197	0.913397	0.485273	0.488118
				204.4	2.05663	2.07374	2.10563	2.0279	1.66483	1.7124	1.39442	1.41219	0.951146	0.913974	0.485005	0.488001
				204.6	2.0564	2.07416	2.10658	2.02862	1.66523	1.71214	1.39463	1.41286	0.951137	0.914433	0.484704	0.48824
				204.8	2.0563	2.07423	2.10751	2.02961	1.66622	1.71167	1.39492	1.41323	0.95121	0.91468	0.485402	0.488083
				205	2.05639	2.07462	2.10762	2.02944	1.66632	1.71185	1.39489	1.41339	0.952013	0.915158	0.485653	0.487942
				205.2	2.05675	2.07505	2.10725	2.0295	1.66655	1.71173	1.39479	1.41355	0.952309	0.914995	0.485999	0.488862
				205.4	2.05635	2.07482	2.10753	2.02999	1.66766	1.71206	1.39513	1.41332	0.952387	0.914748	0.486283	0.489402
				205.6	2.05617	2.07444	2.10773	2.03004	1.66832	1.71203	1.39579	1.41405	0.952677	0.914672	0.486194	0.489524
				205.8	2.05681	2.07405	2.10743	2.02986	1.66902	1.71174	1.39678	1.41478	0.953307	0.915785	0.486107	0.489758
				206	2.05688	2.07465	2.10717	2.03009	1.66962	1.71179	1.39746	1.41467	0.954059	0.916191	0.486528	0.490117
				206.2	2.05741	2.07464	2.10737	2.03002	1.67095	1.71167	1.39781	1.41501	0.954861	0.916299	0.486404	0.489892
				206.4	2.05756	2.07463	2.1081	2.02987	1.67183	1.71156	1.3978	1.41502	0.954895	0.916771	0.48635	0.490074
				206.6	2.05758	2.0737	2.10817	2.03048	1.67185	1.71188	1.39816	1.41499	0.955021	0.916318	0.486515	0.489979
				206.8	2.05775	2.07366	2.1082	2.03079	1.67225	1.71236	1.39911	1.41523	0.955522	0.916227	0.487186	0.490342
				207	2.0582	2.07364	2.10858	2.03093	1.67273	1.71317	1.3992	1.41518	0.956741	0.915206	0.487659	0.491086
				207.2	2.05863	2.07423	2.10952	2.03099	1.67314	1.7139	1.39973	1.41539	0.956593	0.915881	0.487664	0.491778
				207.4	2.05961	2.07415	2.11011	2.03126	1.67398	1.71395	1.40013	1.41552	0.95703	0.916035	0.488	0.492451
				207.6	2.05997	2.07478	2.11103	2.03099	1.67406	1.71418	1.40064	1.4161	0.957064	0.915648	0.489121	0.492519
				207.8	2.06013	2.07454	2.11087	2.03093	1.67438	1.71484	1.40166	1.41671	0.957075	0.916184	0.489973	0.492607
				208	2.06088	2.07525	2.11125	2.03145	1.67484	1.71515	1.40166	1.41785	0.957197	0.916308	0.4906	0.492408
				208.2	2.06109	2.07536	2.11113	2.03064	1.67509	1.71541	1.40176	1.41836	0.956907	0.917036	0.491579	0.492381
				208.4	2.06079	2.07499	2.11199	2.0311	1.67409	1.71561	1.40201	1.41814	0.956557	0.917503	0.492409	0.492076
				208.6	2.06077	2.07558	2.11197	2.03148	1.6746	1.71649	1.40239	1.41829	0.957098	0.918062	0.493086	0.492144
				208.8	2.06078	2.07631	2.11212	2.032	1.6755	1.71668	1.40234	1.41822	0.957783	0.918362	0.493554	0.492215
				209	2.06053	2.07642	2.11193	2.03164	1.67544	1.71758	1.40213	1.4183	0.957798	0.918872	0.493802	0.49211
				209.2	2.06054	2.0773	2.11198	2.03226	1.67597	1.71713	1.4024	1.41827	0.957528	0.919238	0.494075	0.492765
				209.4	2.06118	2.0776	2.11331	2.03238	1.67594	1.71737	1.40332	1.4185	0.957894	0.919243	0.494454	0.493172
				209.6	2.06077	2.07784	2.11323	2.03282	1.67607	1.7169	1.40388	1.41921	0.958304	0.919575	0.494858	0.493196
				209.8	2.06059	2.07762	2.11379	2.03382	1.67647	1.71689	1.40443	1.41932	0.958466	0.920169	0.495213	0.493568
				210	2.06085	2.07797	2.11375	2.03415	1.67657	1.71723	1.40486	1.41879	0.958854	0.919826	0.495337	0.493485
				210.2	2.0616	2.07737	2.11479	2.03452	1.67644	1.71715	1.4051	1.41931	0.958893	0.919813	0.494421	0.494282
				210.4	2.0615	2.07736	2.11488	2.03517	1.67627	1.7172	1.4061	1.41967	0.959183	0.919624	0.494348	0.49494
				210.6	2.06193	2.07771	2.11533	2.03579	1.67586	1.71773	1.40604	1.42015	0.958781	0.919534	0.494502	0.495011
				210.8	2.06258	2.07795	2.11545	2.03609	1.67568	1.71786	1.40612	1.4204	0.959133	0.920292	0.494364	0.495756
				211	2.06332	2.07841	2.1165	2.03641	1.67622	1.71828	1.40664	1.4203	0.959205	0.920317	0.494054	0.49669
				211.2	2.06334	2.07832	2.11671	2.03677	1.67666	1.71904	1.40688	1.42022	0.959228	0.921134	0.494003	0.497195
				211.4	2.06345	2.07842	2.11727	2.03712	1.67706	1.71902	1.40691	1.42001	0.959415	0.921055	0.494395	0.497664
				211.6	2.06312	2.07893	2.11741	2.03751	1.67727	1.72004	1.40654	1.42005	0.959389	0.921574	0.494802	0.498166
				211.8	2.06369	2.0792	2.11743	2.03797	1.67768	1.72006	1.40665	1.42045	0.959571	0.921382	0.494722	0.497898
				212	2.06428	2.0793	2.11761	2.03798	1.67778	1.72031	1.40649	1.42062	0.959935	0.92203	0.494485	0.497953
				212.2	2.0646	2.07873	2.1174	2.03794	1.67768	1.72074	1.40685	1.42097	0.95994	0.922254	0.494969	0.498231
				212.4	2.06408	2.07896	2.11767	2.03808	1.67714	1.72172	1.40728	1.42141	0.960566	0.92224	0.494856	0.497944
				212.6	2.06379	2.07985	2.11783	2.03799	1.67803	1.72169	1.4075	1.42195	0.960988	0.9226	0.49499	0.498298
				212.8	2.06458	2.08033	2.11798	2.03792	1.6789	1.72142	1.40714	1.42206	0.961159	0.922548	0.49498	0.498628
				213	2.06491	2.08061	2.11883	2.03818	1.67949	1.72154	1.40749	1.42261	0.961157	0.922191	0.495991	0.49876
				213.2	2.06597	2.08106	2.1189	2.03852	1.68004	1.72155	1.40777	1.42303	0.961919	0.921989	0.496532	0.499601
				213.4	2.06637	2.08079	2.11959	2.03881	1.68058	1.72171	1.40818	1.42377	0.962993	0.921369	0.497077	0.500318
				213.6	2.06626	2.08001	2.11986	2.03971	1.68078	1.72241	1.4082	1.42439	0.963665	0.921095	0.497741	0.499797
				213.8	2.06647	2.07978	2.12021	2.04018	1.68111	1.72282	1.40857	1.42445	0.963947	0.921455	0.498235	0.499782
				214	2.0673	2.08051	2.12051	2.03991	1.68153	1.72399	1.40913	1.42469	0.964487	0.921702	0.49812	0.500441
				214.2	2.06812	2.08087	2.12057	2.04066	1.68183	1.72503	1.40954	1.42482	0.963885	0.922112	0.498597	0.500747
				214.4	2.06878	2.08147	2.12063	2.04032	1.68176	1.72566	1.41066	1.42495	0.964265	0.922852	0.499273	0.500845
				214.6	2.06912	2.08142	2.12119	2.03983	1.68183	1.72639	1.41038	1.42527	0.963837	0.923675	0.499894	0.500746
				214.8	2.06927	2.08184	2.12101	2.03967	1.682	1.72689	1.4109	1.42545	0.964106	0.924395	0.50006	0.501184
				215	2.06893	2.08224	2.1218	2.03965	1.68305	1.72744	1.41152	1.42557	0.964429	0.924721	0.500766	0.501333
				215.2	2.0687	2.08217	2.12166	2.03955	1.68377	1.7281	1.41186	1.426	0.964731	0.925426	0.501199	0.501172
				215.4	2.06903	2.08281	2.12245	2.0396	1.68408	1.72869	1.41191	1.4259	0.965025	0.925935	0.500713	0.501394
				215.6	2.06919	2.08318	2.12313	2.04033	1.68426	1.72894	1.41181	1.42626	0.965378	0.926671	0.500778	0.501334
				215.8	2.06925	2.08348	2.12356	2.0403	1.68487	1.72859	1.41264	1.4265	0.965773	0.926947	0.500651	0.500907
				216	2.0694	2.08312	2.12374	2.04004	1.68461	1.72871	1.4131	1.42621	0.966416	0.928117	0.500223	0.50143
				216.2	2.06947	2.08276	2.1237	2.04007	1.68477	1.72854	1.41401	1.42667	0.967224	0.927358	0.500039	0.501988
				216.4	2.06952	2.08243	2.1245	2.03938	1.68488	1.72882	1.41474	1.42729	0.968046	0.92744	0.499963	0.501612
				216.6	2.07005	2.08289	2.12549	2.03959	1.68475	1.72776	1.41488	1.42745	0.968232	0.928082	0.500752	0.501836
				216.8	2.07091	2.08295	2.12582	2.04031	1.68506	1.72748	1.4154	1.42781	0.969094	0.928095	0.500371	0.501998
				217	2.07126	2.08286	2.12656	2.04119	1.68527	1.72769	1.41587	1.42845	0.969326	0.928262	0.500769	0.502381
				217.2	2.07147	2.08283	2.12701	2.04127	1.68598	1.72743	1.41552	1.42842	0.970045	0.929017	0.500139	0.502293
				217.4	2.07118	2.08246	2.12734	2.04193	1.68617	1.72742	1.41569	1.42914	0.970655	0.928526	0.500067	0.501965
				217.6	2.0717	2.0825	2.12742	2.04212	1.68599	1.72821	1.41626	1.42935	0.970991	0.928609	0.500246	0.501702
				217.8	2.07168	2.08285	2.12713	2.04214	1.68674	1.7281	1.41672	1.43017	0.971397	0.928988	0.499957	0.502116
				218	2.07201	2.08365	2.12688	2.04228	1.68678	1.72903	1.4172	1.43097	0.97167	0.929245	0.500546	0.502741
				218.2	2.07221	2.08365	2.12627	2.04216	1.68678	1.72967	1.41714	1.43116	0.971835	0.92957	0.501689	0.503098
				218.4	2.07227	2.08354	2.12691	2.04176	1.68689	1.73001	1.41785	1.43195	0.972509	0.92963	0.50236	0.503763
				218.6	2.07226	2.08359	2.12657	2.04183	1.68762	1.73046	1.41809	1.43212	0.973082	0.929688	0.503001	0.504011
				218.8	2.07244	2.0839	2.1264	2.04204	1.68785	1.73088	1.41879	1.4326	0.973189	0.929245	0.504021	0.504398
				219	2.07184	2.08412	2.1271	2.04245	1.68866	1.73134	1.41957	1.43288	0.973608	0.929022	0.504729	0.504974
				219.2	2.07185	2.0843	2.12714	2.04284	1.68867	1.73206	1.41945	1.43325	0.974109	0.929454	0.504827	0.505155
				219.4	2.07218	2.08511	2.1282	2.04299	1.68853	1.73285	1.41909	1.43299	0.974662	0.929419	0.50481	0.505565
				219.6	2.07245	2.08574	2.12874	2.04356	1.68895	1.73258	1.41892	1.43348	0.974922	0.929558	0.505215	0.50564
				219.8	2.07297	2.08586	2.12933	2.04395	1.68949	1.73282	1.41977	1.43312	0.974713	0.9296	0.504999	0.506274
				220	2.0735	2.08572	2.13008	2.04432	1.68937	1.73365	1.41971	1.43322	0.975397	0.930134	0.505075	0.50712
				220.2	2.07421	2.08539	2.13047	2.04526	1.69005	1.73331	1.42034	1.43392	0.975477	0.9299	0.505411	0.506847
				220.4	2.07509	2.08585	2.13105	2.04569	1.69028	1.73338	1.42024	1.43398	0.975177	0.930259	0.506123	0.506521
				220.6	2.07473	2.08649	2.13162	2.04675	1.69009	1.73299	1.42027	1.43406	0.975429	0.931334	0.505786	0.506222
				220.8	2.07518	2.08694	2.13212	2.04773	1.69096	1.73288	1.42084	1.4339	0.975731	0.931555	0.505438	0.50604
				221	2.07476	2.08755	2.1324	2.04755	1.69099	1.73291	1.42033	1.43398	0.975427	0.932127	0.505571	0.505384
				221.2	2.07512	2.08813	2.13313	2.04787	1.69162	1.73312	1.42025	1.43418	0.975624	0.932768	0.50519	0.504465
				221.4	2.07487	2.08808	2.13294	2.04854	1.69143	1.73346	1.42022	1.43505	0.976005	0.933129	0.50557	0.504005
				221.6	2.07561	2.08867	2.13302	2.04775	1.69175	1.73356	1.42056	1.43551	0.975944	0.934353	0.505735	0.504462
				221.8	2.07602	2.08907	2.13258	2.04723	1.69156	1.73297	1.42021	1.43609	0.975382	0.935146	0.505627	0.504053
				222	2.07673	2.09026	2.13172	2.04679	1.69078	1.73325	1.42002	1.4354	0.975294	0.935948	0.506519	0.504422
				222.2	2.0772	2.08998	2.13207	2.04649	1.6913	1.73282	1.42005	1.43496	0.975411	0.936362	0.507316	0.505198
				222.4	2.07806	2.09017	2.1328	2.0462	1.6917	1.73263	1.42101	1.43506	0.975577	0.936368	0.507404	0.504951
				222.6	2.07776	2.08975	2.13303	2.04623	1.69191	1.73241	1.42178	1.43476	0.976035	0.936861	0.507633	0.505117
				222.8	2.07744	2.08975	2.13379	2.04613	1.69222	1.73238	1.42222	1.43523	0.975803	0.937108	0.508262	0.505746
				223	2.077	2.0903	2.13458	2.04636	1.69271	1.73256	1.42231	1.43585	0.976038	0.937613	0.50821	0.506521
				223.2	2.07773	2.09003	2.13477	2.04629	1.69246	1.7331	1.42219	1.43635	0.976614	0.937937	0.507728	0.507251
				223.4	2.07879	2.08984	2.13463	2.04584	1.69342	1.73341	1.42222	1.43647	0.976283	0.938769	0.507543	0.507971
				223.6	2.07932	2.0891	2.13492	2.04627	1.69397	1.73346	1.4228	1.43743	0.976042	0.939087	0.50779	0.509111
				223.8	2.0802	2.08846	2.13574	2.04716	1.69452	1.73384	1.42383	1.43749	0.97586	0.939162	0.508159	0.510076
				224	2.08031	2.08814	2.13594	2.04761	1.69445	1.73419	1.42378	1.4381	0.976773	0.939327	0.508909	0.510509
				224.2	2.08083	2.08794	2.13666	2.04866	1.69463	1.7341	1.42403	1.43844	0.976941	0.938508	0.509576	0.510957
				224.4	2.08123	2.08836	2.13687	2.04875	1.69463	1.73422	1.42421	1.43867	0.977401	0.938302	0.509468	0.511642
				224.6	2.08028	2.0884	2.13747	2.04908	1.69519	1.7345	1.42473	1.43931	0.978175	0.938184	0.509072	0.511724
				224.8	2.08097	2.08882	2.13846	2.04918	1.69582	1.73508	1.4248	1.43946	0.978266	0.938047	0.509848	0.512055
				225	2.08075	2.08913	2.13926	2.05	1.69574	1.73639	1.42482	1.44037	0.978595	0.938025	0.509669	0.512043
				225.2	2.08171	2.08963	2.14009	2.05063	1.69627	1.73767	1.4247	1.44111	0.978925	0.937943	0.510061	0.512569
				225.4	2.0814	2.0902	2.14023	2.05128	1.69709	1.7382	1.42427	1.4415	0.979287	0.938144	0.510544	0.513416
				225.6	2.0831	2.09041	2.14072	2.05116	1.69738	1.73837	1.42446	1.44187	0.979066	0.937774	0.51018	0.514391
				225.8	2.08419	2.09142	2.14023	2.0519	1.69688	1.73896	1.42459	1.44164	0.979096	0.937324	0.509724	0.514346
				226	2.08512	2.09272	2.1403	2.05209	1.69746	1.739	1.42526	1.44147	0.979519	0.937704	0.510047	0.5156
				226.2	2.08567	2.09251	2.14162	2.05194	1.69799	1.73909	1.42567	1.4425	0.979568	0.93806	0.510139	0.515715
				226.4	2.08619	2.09314	2.14227	2.05238	1.6985	1.73941	1.42656	1.4431	0.979548	0.938587	0.509855	0.515072
				226.6	2.08569	2.09248	2.1428	2.05281	1.6989	1.74015	1.42692	1.44351	0.979623	0.939298	0.509842	0.515127
				226.8	2.08595	2.09278	2.14305	2.05264	1.69926	1.74051	1.42826	1.4436	0.979527	0.940436	0.509878	0.515223
				227	2.08652	2.09262	2.14335	2.05257	1.69976	1.74058	1.42936	1.44405	0.979777	0.940288	0.50994	0.515573
				227.2	2.08683	2.09214	2.14321	2.05212	1.69948	1.74094	1.43031	1.44388	0.979667	0.940786	0.510373	0.515297
				227.4	2.08692	2.09173	2.14323	2.05182	1.70047	1.74131	1.4311	1.44392	0.979362	0.941512	0.511076	0.514542
				227.6	2.08695	2.09141	2.14419	2.05229	1.7004	1.74066	1.43181	1.44447	0.979566	0.940797	0.512319	0.514749
				227.8	2.08714	2.09105	2.14361	2.05291	1.70054	1.74078	1.43228	1.44415	0.980047	0.940647	0.513137	0.514166
				228	2.08627	2.09095	2.14354	2.05313	1.70031	1.74081	1.43279	1.44471	0.980922	0.940239	0.513786	0.513838
				228.2	2.0859	2.0909	2.1442	2.05356	1.70007	1.74023	1.43275	1.44442	0.980981	0.939831	0.514378	0.513554
				228.4	2.08541	2.09108	2.14389	2.05294	1.70039	1.73994	1.43322	1.44379	0.981335	0.940187	0.514433	0.513146
				228.6	2.08462	2.09149	2.14475	2.05303	1.70107	1.7402	1.43277	1.44342	0.981961	0.940205	0.514685	0.513363
				228.8	2.08448	2.09187	2.14567	2.05311	1.70133	1.74088	1.43242	1.44357	0.982501	0.941211	0.515322	0.513466
				229	2.08401	2.09236	2.14625	2.05322	1.70147	1.74139	1.43222	1.44372	0.983068	0.941502	0.515517	0.514023
				229.2	2.08438	2.09302	2.14634	2.05262	1.70176	1.74181	1.43169	1.44382	0.983285	0.941329	0.516265	0.514754
				229.4	2.08413	2.09295	2.14659	2.05324	1.70206	1.74202	1.43157	1.44363	0.983283	0.941681	0.516612	0.515621
				229.6	2.08489	2.09273	2.147	2.05329	1.70176	1.74222	1.43135	1.44421	0.983751	0.941377	0.516776	0.516059
				229.8	2.08554	2.09359	2.14712	2.05343	1.70151	1.74228	1.43172	1.44409	0.984225	0.942301	0.51713	0.515857
				230	2.08653	2.09425	2.14765	2.05292	1.70185	1.74207	1.43182	1.44478	0.984286	0.943481	0.517307	0.516244
				230.2	2.08687	2.09396	2.14859	2.05314	1.70199	1.74267	1.43146	1.44488	0.984417	0.943975	0.517045	0.516124
				230.4	2.08734	2.09478	2.14883	2.05403	1.70232	1.74345	1.43221	1.44506	0.984637	0.944213	0.517149	0.516427
				230.6	2.08799	2.09419	2.14899	2.05422	1.70206	1.74416	1.43251	1.44537	0.984877	0.944113	0.517079	0.516846
				230.8	2.08847	2.09488	2.14892	2.05417	1.70168	1.74441	1.43354	1.44532	0.984837	0.944065	0.517441	0.517342
				231	2.08947	2.09519	2.14922	2.05437	1.70223	1.74439	1.43375	1.44631	0.984436	0.943605	0.51799	0.518098
				231.2	2.0896	2.09578	2.14959	2.05427	1.70276	1.74564	1.43404	1.44645	0.984555	0.943689	0.518631	0.517973
				231.4	2.09003	2.09589	2.1495	2.05471	1.7036	1.74603	1.43439	1.44739	0.984964	0.943451	0.518521	0.518552
				231.6	2.0903	2.09588	2.14907	2.05588	1.70348	1.74613	1.43465	1.44859	0.985656	0.94274	0.518895	0.519429
				231.8	2.09016	2.0961	2.14823	2.05611	1.70374	1.74662	1.43515	1.44935	0.986122	0.942864	0.518907	0.519382
				232	2.08997	2.09587	2.1491	2.05683	1.70412	1.74674	1.43505	1.45004	0.986539	0.943346	0.518538	0.519413
				232.2	2.09051	2.09632	2.14983	2.05707	1.70382	1.7467	1.43552	1.45019	0.986684	0.943769	0.518657	0.519383
				232.4	2.09079	2.0965	2.14993	2.05682	1.70443	1.74677	1.43609	1.45039	0.986876	0.944723	0.518331	0.519827
				232.6	2.0908	2.09685	2.15045	2.05699	1.70548	1.74689	1.43603	1.45109	0.987494	0.945048	0.518313	0.519782
				232.8	2.09058	2.09651	2.1503	2.05744	1.70573	1.74681	1.43696	1.4517	0.987485	0.946395	0.518984	0.519836
				233	2.09015	2.09633	2.15046	2.0573	1.70594	1.7467	1.43701	1.4522	0.987533	0.946886	0.519211	0.52011
				233.2	2.09074	2.09568	2.15027	2.05777	1.70591	1.74745	1.43733	1.45268	0.987387	0.947511	0.520074	0.520142
				233.4	2.0904	2.09526	2.15099	2.05816	1.70574	1.74714	1.43751	1.45331	0.98763	0.948327	0.520617	0.520259
				233.6	2.09068	2.09487	2.15124	2.05799	1.70617	1.74709	1.43777	1.45407	0.988277	0.948733	0.521347	0.520007
				233.8	2.09147	2.09516	2.15134	2.0584	1.70655	1.74694	1.43839	1.45364	0.988777	0.949595	0.521534	0.519362
				234	2.09181	2.09531	2.1516	2.05816	1.70737	1.74727	1.43848	1.45355	0.989374	0.949697	0.521598	0.519243
				234.2	2.09178	2.09562	2.15184	2.0585	1.70783	1.74737	1.43831	1.45303	0.989461	0.949194	0.521864	0.519225
				234.4	2.09232	2.09618	2.1521	2.05929	1.70815	1.74805	1.43834	1.45352	0.989664	0.948755	0.522549	0.519666
				234.6	2.09257	2.09566	2.15202	2.05984	1.70769	1.74823	1.43844	1.45395	0.989286	0.947846	0.522575	0.519776
				234.8	2.09266	2.0966	2.15218	2.05974	1.708	1.74818	1.43816	1.45455	0.988955	0.947756	0.52284	0.519539
				235	2.09343	2.09687	2.1521	2.06067	1.70899	1.74885	1.43828	1.45523	0.988735	0.947379	0.52308	0.51996
				235.2	2.09296	2.09826	2.15216	2.06098	1.70919	1.74927	1.43871	1.45536	0.989602	0.94743	0.523173	0.520031
				235.4	2.0928	2.09816	2.15273	2.06192	1.70949	1.74964	1.43856	1.45596	0.989909	0.947299	0.522999	0.520449
				235.6	2.09282	2.09868	2.15289	2.06239	1.70957	1.7495	1.43848	1.45608	0.990118	0.947236	0.522968	0.521107
				235.8	2.09277	2.09916	2.15361	2.06248	1.71007	1.75004	1.43922	1.45639	0.990222	0.947161	0.523197	0.521087
				236	2.09273	2.09851	2.15498	2.06369	1.7103	1.75045	1.439	1.45619	0.990859	0.947378	0.522877	0.521324
				236.2	2.09342	2.09906	2.15631	2.06353	1.70992	1.75039	1.44039	1.45603	0.991219	0.947282	0.523087	0.521786
				236.4	2.09367	2.09908	2.15628	2.06391	1.71047	1.75041	1.4401	1.4555	0.991665	0.947523	0.522723	0.521716
				236.6	2.09331	2.09917	2.15685	2.06447	1.71103	1.75132	1.44018	1.45548	0.992801	0.947132	0.522878	0.521544
				236.8	2.09334	2.09864	2.15738	2.06497	1.71094	1.75184	1.44058	1.45593	0.993189	0.947958	0.523036	0.522215
				237	2.09336	2.09855	2.15819	2.06506	1.71178	1.75257	1.44046	1.45662	0.99339	0.948169	0.522926	0.522618
				237.2	2.09418	2.09777	2.15837	2.06503	1.71256	1.75288	1.44105	1.45661	0.994058	0.949029	0.523925	0.522902
				237.4	2.09433	2.09816	2.15907	2.06478	1.71279	1.75254	1.4414	1.45763	0.994601	0.949143	0.524256	0.523439
				237.6	2.09488	2.09787	2.1595	2.0645	1.71369	1.75283	1.44186	1.45754	0.994643	0.949037	0.524844	0.523953
				237.8	2.09518	2.09837	2.16003	2.06449	1.71388	1.75257	1.44221	1.45743	0.995413	0.949235	0.525215	0.523783
				238	2.09532	2.09834	2.16092	2.06392	1.7142	1.75301	1.44258	1.45724	0.995586	0.949558	0.525855	0.523977
				238.2	2.09547	2.09865	2.16159	2.06434	1.71398	1.7532	1.44281	1.45756	0.995351	0.949909	0.52682	0.524192
				238.4	2.0964	2.09844	2.16161	2.06465	1.71441	1.75379	1.44303	1.4584	0.995449	0.950848	0.527231	0.525188
				238.6	2.09691	2.09823	2.16157	2.0649	1.71421	1.75462	1.44403	1.45889	0.995193	0.951166	0.527393	0.524925
				238.8	2.09736	2.09871	2.16205	2.06434	1.71453	1.75499	1.44428	1.45918	0.994871	0.952171	0.527723	0.525089
				239	2.09796	2.0987	2.16094	2.06415	1.71448	1.75557	1.44572	1.45913	0.9951	0.95225	0.528431	0.525876
				239.2	2.09768	2.09899	2.16139	2.06401	1.71456	1.75518	1.44681	1.45887	0.995744	0.953121	0.528738	0.525889
				239.4	2.09834	2.0986	2.1617	2.06347	1.71465	1.75546	1.44662	1.45881	0.99539	0.952886	0.528645	0.526003
				239.6	2.09838	2.09892	2.1618	2.06291	1.71441	1.75469	1.44697	1.45877	0.995576	0.952905	0.529131	0.526482
				239.8	2.09886	2.09891	2.16239	2.06363	1.71433	1.75504	1.44752	1.45907	0.995876	0.952279	0.529709	0.526563
				240	2.09946	2.09853	2.16354	2.06427	1.71433	1.7552	1.4468	1.45833	0.99612	0.952424	0.529545	0.526524
				240.2	2.09993	2.09929	2.16374	2.06429	1.71484	1.75557	1.44681	1.45802	0.996312	0.952461	0.529266	0.525963
				240.4	2.09986	2.09931	2.16322	2.0652	1.71503	1.75623	1.44692	1.4582	0.997009	0.951961	0.528933	0.52543
				240.6	2.10006	2.09968	2.16349	2.06605	1.71525	1.75661	1.44692	1.45855	0.997404	0.951932	0.528791	0.52559
				240.8	2.10054	2.09926	2.16335	2.06626	1.71564	1.75672	1.44656	1.45934	0.997781	0.952335	0.528518	0.525858
				241	2.10065	2.09946	2.16427	2.06635	1.71646	1.75651	1.44609	1.45935	0.99838	0.95291	0.528301	0.526005
				241.2	2.10098	2.09977	2.16483	2.06637	1.71685	1.75653	1.44562	1.45994	0.999739	0.953239	0.52862	0.526758
				241.4	2.10093	2.10012	2.16571	2.06661	1.71688	1.75675	1.44535	1.4604	0.999874	0.953237	0.529185	0.527813
				241.6	2.10124	2.10029	2.16621	2.0667	1.71669	1.7571	1.44476	1.45998	0.999567	0.953922	0.529529	0.52853
				241.8	2.10097	2.10127	2.16614	2.06649	1.71701	1.7568	1.44495	1.46057	0.999761	0.954952	0.53003	0.529271
				242	2.10095	2.10144	2.1667	2.0669	1.71698	1.75741	1.44524	1.45999	0.999332	0.955516	0.530596	0.530008
				242.2	2.10107	2.10192	2.1666	2.06695	1.7173	1.75752	1.44592	1.46008	0.999243	0.956777	0.531074	0.531103
				242.4	2.10139	2.1026	2.16636	2.06682	1.71776	1.75801	1.44575	1.4607	0.999122	0.957896	0.5309	0.532266
				242.6	2.10129	2.10305	2.16645	2.06675	1.71794	1.75847	1.44653	1.46038	0.999228	0.958076	0.531241	0.532807
				242.8	2.10123	2.10362	2.16655	2.0653	1.71868	1.75812	1.44691	1.46044	0.998962	0.958492	0.531794	0.533657
				243	2.10143	2.10372	2.16559	2.06528	1.71934	1.75829	1.44817	1.46022	0.99919	0.958353	0.531972	0.533904
				243.2	2.10174	2.10396	2.16589	2.06605	1.71983	1.75844	1.44862	1.46058	0.999256	0.958691	0.531858	0.5341
				243.4	2.1017	2.10438	2.16591	2.06551	1.71975	1.75786	1.44887	1.46045	0.999113	0.958444	0.531782	0.534868
				243.6	2.10126	2.10429	2.16606	2.06585	1.72017	1.75753	1.44933	1.46018	0.999472	0.958465	0.531951	0.5351
				243.8	2.10234	2.104	2.16645	2.06655	1.72045	1.75797	1.45004	1.46016	0.999745	0.958134	0.531701	0.534675
				244	2.10267	2.10384	2.16676	2.06744	1.72089	1.75882	1.45038	1.46039	1.00003	0.958293	0.531144	0.534022
				244.2	2.10263	2.10451	2.16698	2.06749	1.72173	1.75918	1.45162	1.4609	1.0004	0.958731	0.530976	0.533411
				244.4	2.10298	2.104	2.16716	2.06765	1.72119	1.75976	1.45259	1.46122	1.00088	0.958257	0.531338	0.532992
				244.6	2.10359	2.10426	2.16772	2.06811	1.72095	1.76008	1.45247	1.46165	1.00116	0.958479	0.531583	0.53302
				244.8	2.10356	2.10343	2.16875	2.06816	1.72072	1.76042	1.45226	1.46249	1.00232	0.958411	0.531046	0.532973
				245	2.10409	2.10374	2.17001	2.06841	1.72066	1.76104	1.45237	1.46364	1.00278	0.959099	0.531234	0.532973
				245.2	2.10435	2.10346	2.1708	2.06912	1.7207	1.76136	1.45266	1.46432	1.00288	0.958306	0.531261	0.533512
				245.4	2.1048	2.10334	2.17093	2.06984	1.72055	1.76188	1.45298	1.46464	1.00253	0.9584	0.53172	0.533793
				245.6	2.10556	2.10395	2.17065	2.06958	1.72031	1.76181	1.45342	1.46547	1.00222	0.958927	0.531515	0.534064
				245.8	2.10601	2.10395	2.17093	2.06979	1.72039	1.76181	1.45433	1.46654	1.00213	0.958861	0.532039	0.534207
				246	2.10634	2.10377	2.1711	2.07049	1.72042	1.76216	1.45474	1.46687	1.00178	0.958929	0.532591	0.533893
				246.2	2.10727	2.10434	2.17031	2.07061	1.72077	1.76217	1.45505	1.46744	1.00256	0.959765	0.533085	0.534067
				246.4	2.10793	2.1046	2.17041	2.07138	1.72112	1.76247	1.45504	1.46816	1.00286	0.959602	0.533324	0.533855
				246.6	2.10877	2.10466	2.17065	2.07148	1.72161	1.76285	1.45551	1.46851	1.00358	0.959587	0.53415	0.534161
				246.8	2.10864	2.10549	2.1705	2.07161	1.72258	1.76302	1.45588	1.46807	1.00374	0.959991	0.534803	0.534003
				247	2.10863	2.10552	2.17005	2.0724	1.72249	1.76331	1.45687	1.46757	1.0043	0.959914	0.534617	0.534235
				247.2	2.10881	2.10665	2.17019	2.07317	1.72221	1.76318	1.45657	1.46775	1.00448	0.960075	0.534335	0.534331
				247.4	2.10853	2.1069	2.17027	2.07255	1.72249	1.76243	1.45702	1.4665	1.00482	0.960123	0.534371	0.53423
				247.6	2.10868	2.10744	2.17004	2.07274	1.72293	1.76304	1.45674	1.46616	1.00489	0.960021	0.534788	0.533876
				247.8	2.10908	2.10807	2.17034	2.07309	1.7235	1.76288	1.45669	1.46622	1.00506	0.960001	0.535369	0.5335
				248	2.10921	2.10892	2.17041	2.0725	1.72447	1.76315	1.45661	1.46662	1.00467	0.960551	0.535243	0.533308
				248.2	2.10898	2.10968	2.17088	2.0719	1.7252	1.76308	1.45671	1.46624	1.00461	0.96105	0.535798	0.533173
				248.4	2.10896	2.10972	2.17099	2.07213	1.7249	1.76333	1.45624	1.46547	1.00547	0.960992	0.535922	0.533212
				248.6	2.10838	2.11003	2.17136	2.07318	1.72466	1.76378	1.45591	1.46559	1.00577	0.961242	0.535777	0.533367
				248.8	2.10862	2.11043	2.17209	2.07278	1.72461	1.76424	1.45517	1.46634	1.00652	0.961496	0.535095	0.533334
				249	2.10904	2.1105	2.17253	2.07288	1.72494	1.76483	1.45514	1.46675	1.0069	0.961935	0.535158	0.533424
				249.2	2.10856	2.11038	2.17286	2.07257	1.72518	1.76494	1.45517	1.46645	1.00722	0.961212	0.53471	0.53365
				249.4	2.10881	2.11085	2.17358	2.07234	1.72541	1.76566	1.45569	1.46671	1.00826	0.961399	0.534646	0.534427
				249.6	2.10912	2.11069	2.17406	2.07183	1.7259	1.76597	1.45652	1.4674	1.00844	0.962205	0.535355	0.534836
				249.8	2.1097	2.11023	2.17504	2.0717	1.72629	1.76616	1.45698	1.46791	1.00822	0.962526	0.53607	0.535426
				250	2.10968	2.10993	2.17542	2.07165	1.72686	1.76632	1.45738	1.46821	1.00879	0.962817	0.536768	0.535567
				250.2	2.11063	2.10995	2.17568	2.07105	1.72689	1.7668	1.45783	1.46862	1.00993	0.963069	0.537489	0.536173
				250.4	2.11088	2.10926	2.1766	2.07113	1.72722	1.76726	1.45854	1.46931	1.00999	0.963275	0.537735	0.53736
				250.6	2.11108	2.10941	2.17714	2.07043	1.72745	1.76761	1.45876	1.46972	1.01044	0.964101	0.538252	0.537947
				250.8	2.11074	2.10942	2.17686	2.07098	1.7279	1.76728	1.4591	1.46944	1.01054	0.964784	0.538468	0.537892
				251	2.11121	2.10977	2.1776	2.07091	1.72803	1.76719	1.45911	1.46997	1.01074	0.96474	0.538327	0.538404
				251.2	2.11147	2.11055	2.17805	2.07119	1.7288	1.7671	1.45934	1.47073	1.01078	0.964992	0.538308	0.538316
				251.4	2.11133	2.10989	2.17776	2.07117	1.73027	1.76682	1.46011	1.47072	1.01066	0.965125	0.539132	0.538108
				251.6	2.11111	2.11002	2.1783	2.07157	1.73132	1.76663	1.45995	1.47135	1.01046	0.965123	0.539784	0.537984
				251.8	2.1113	2.10986	2.17877	2.07188	1.73212	1.7665	1.46001	1.47188	1.01033	0.965973	0.540296	0.537445
				252	2.11126	2.10998	2.17876	2.0718	1.73262	1.76644	1.46019	1.47227	1.01052	0.966501	0.540407	0.537074
				252.2	2.11083	2.10973	2.17872	2.07327	1.73287	1.76633	1.46015	1.47225	1.01115	0.966388	0.540338	0.537102
				252.4	2.11083	2.1099	2.17861	2.07377	1.73271	1.76682	1.46019	1.47188	1.01181	0.966522	0.540149	0.537153
				252.6	2.11015	2.1101	2.17856	2.07456	1.73258	1.7675	1.46056	1.47207	1.01191	0.966163	0.540598	0.536741
				252.8	2.11039	2.11032	2.17918	2.07447	1.73252	1.76759	1.46037	1.47247	1.0117	0.966072	0.5405	0.536655
				253	2.11053	2.10985	2.17964	2.07545	1.73225	1.76766	1.46109	1.47246	1.01218	0.965977	0.540564	0.53685
				253.2	2.10993	2.11018	2.18038	2.07558	1.73192	1.76773	1.46122	1.47231	1.01176	0.965533	0.540959	0.537031
				253.4	2.11007	2.11059	2.1812	2.07614	1.73138	1.76779	1.46193	1.47211	1.01218	0.965039	0.541327	0.53762
				253.6	2.11058	2.11093	2.18107	2.07619	1.73124	1.76751	1.46232	1.47203	1.01152	0.965283	0.541865	0.538007
				253.8	2.11132	2.11118	2.18147	2.07648	1.73134	1.76751	1.46203	1.47228	1.01157	0.964974	0.542546	0.538831
				254	2.11132	2.11117	2.18139	2.07682	1.7312	1.76846	1.46171	1.47255	1.0123	0.965127	0.543229	0.539183
				254.2	2.11263	2.11133	2.18134	2.07724	1.73101	1.76872	1.46229	1.47329	1.01247	0.965268	0.543306	0.540361
				254.4	2.11348	2.11063	2.18152	2.07755	1.73089	1.76838	1.46256	1.47394	1.01263	0.965561	0.543656	0.54131
				254.6	2.11449	2.11112	2.18144	2.07778	1.73119	1.76849	1.462	1.47453	1.01339	0.965723	0.54378	0.541813
				254.8	2.11535	2.11126	2.18149	2.07817	1.73188	1.76873	1.46189	1.47507	1.0141	0.96612	0.544157	0.542577
				255	2.11575	2.1114	2.18244	2.07836	1.73315	1.76886	1.46204	1.47555	1.01438	0.965924	0.544606	0.543265
				255.2	2.11614	2.11138	2.18304	2.07873	1.73424	1.76887	1.46292	1.4767	1.01516	0.966246	0.544676	0.543344
				255.4	2.11666	2.11056	2.18331	2.07907	1.73486	1.76899	1.46332	1.47757	1.01548	0.966662	0.545265	0.543266
				255.6	2.11729	2.11092	2.18425	2.07966	1.73517	1.769	1.46372	1.47818	1.01625	0.967033	0.545703	0.543154
				255.8	2.11776	2.11155	2.18493	2.08018	1.73489	1.76949	1.46413	1.47888	1.01662	0.967713	0.546338	0.542898
				256	2.11752	2.11229	2.18542	2.08044	1.73511	1.76926	1.46479	1.47839	1.0169	0.967513	0.546802	0.543223
				256.2	2.11783	2.11213	2.18582	2.08058	1.73532	1.77	1.46477	1.47803	1.01675	0.967573	0.546336	0.543322
				256.4	2.11799	2.11228	2.18598	2.08049	1.73557	1.77047	1.46546	1.47808	1.01684	0.967721	0.546828	0.543092
				256.6	2.11783	2.11212	2.18672	2.08113	1.73591	1.77013	1.46658	1.47823	1.01683	0.967959	0.546735	0.542782
				256.8	2.11832	2.11186	2.18727	2.08134	1.73585	1.77008	1.46668	1.47852	1.01684	0.968581	0.546456	0.542337
				257	2.11811	2.11182	2.18776	2.08096	1.73563	1.77092	1.46735	1.47778	1.01782	0.969196	0.546531	0.542536
				257.2	2.11745	2.11237	2.1879	2.08067	1.73579	1.77088	1.46729	1.47759	1.01795	0.969231	0.546524	0.542304
				257.4	2.11781	2.11264	2.18727	2.0804	1.73555	1.77109	1.46778	1.47763	1.01853	0.969474	0.546479	0.542964
				257.6	2.118	2.11273	2.18713	2.08044	1.73621	1.77158	1.46812	1.4775	1.01874	0.97011	0.546726	0.543733
				257.8	2.11827	2.11246	2.18709	2.08061	1.7364	1.77214	1.46796	1.47845	1.01924	0.970692	0.547315	0.544433
				258	2.11838	2.11237	2.18719	2.08056	1.73647	1.77245	1.46804	1.47811	1.01923	0.971413	0.547159	0.544934
				258.2	2.11878	2.11226	2.1874	2.08065	1.73648	1.77233	1.46867	1.47882	1.01888	0.971181	0.546859	0.545922
				258.4	2.11925	2.11214	2.18753	2.07972	1.73625	1.77222	1.46842	1.47893	1.01927	0.971196	0.547149	0.546559
				258.6	2.11893	2.1128	2.18727	2.07944	1.73669	1.77274	1.46771	1.47892	1.01967	0.971756	0.547036	0.547488
				258.8	2.11874	2.1131	2.1876	2.07931	1.73723	1.77341	1.46755	1.47894	1.01974	0.972594	0.54699	0.548156
				259	2.11862	2.11276	2.18793	2.0799	1.73823	1.77363	1.46784	1.47949	1.01969	0.972501	0.546962	0.548154
				259.2	2.11916	2.11327	2.18847	2.08012	1.73847	1.77372	1.46822	1.48	1.02039	0.972997	0.546643	0.548884
				259.4	2.11919	2.11366	2.18848	2.08065	1.73847	1.77399	1.46834	1.48033	1.02013	0.9728	0.546988	0.549246
				259.6	2.11922	2.11465	2.18913	2.08138	1.7392	1.77435	1.46868	1.48029	1.02	0.972839	0.547098	0.549242
				259.8	2.11894	2.11508	2.19046	2.08169	1.73916	1.7748	1.46883	1.48013	1.01997	0.972896	0.547255	0.549205
				260	2.11841	2.11456	2.19117	2.08188	1.74017	1.77491	1.46913	1.47995	1.01968	0.972635	0.547183	0.549458
				260.2	2.11844	2.11463	2.19133	2.08169	1.7405	1.77502	1.46911	1.48093	1.01942	0.972595	0.546879	0.548997
				260.4	2.11868	2.11448	2.19198	2.08196	1.74079	1.77454	1.47018	1.4816	1.0196	0.972406	0.546868	0.548825
				260.6	2.11831	2.11436	2.1929	2.08242	1.74073	1.77365	1.47072	1.48197	1.01957	0.972986	0.546819	0.548467
				260.8	2.11836	2.11411	2.19358	2.08233	1.74117	1.7742	1.47111	1.48165	1.01989	0.972838	0.547342	0.547656
				261	2.11798	2.1144	2.19364	2.08271	1.74121	1.77553	1.47135	1.4814	1.02036	0.972925	0.547587	0.547554
				261.2	2.11826	2.11472	2.19409	2.08282	1.74086	1.77491	1.47129	1.48203	1.02024	0.973085	0.547428	0.547273
				261.4	2.11864	2.11491	2.19447	2.08252	1.74057	1.77508	1.47219	1.48241	1.02033	0.973917	0.547355	0.547334
				261.6	2.11855	2.11481	2.19506	2.08252	1.74091	1.77523	1.4722	1.48226	1.0201	0.973883	0.547687	0.547589
				261.8	2.11926	2.11518	2.19544	2.08233	1.74051	1.77528	1.47259	1.48286	1.01986	0.974099	0.548014	0.547678
				262	2.11951	2.11575	2.19651	2.08257	1.7401	1.7754	1.47277	1.48271	1.01925	0.97431	0.548387	0.547684
				262.2	2.11975	2.11656	2.19669	2.08311	1.73971	1.77638	1.47335	1.4836	1.01877	0.974347	0.548664	0.547982
				262.4	2.12015	2.11741	2.19638	2.08334	1.73948	1.77666	1.47341	1.48365	1.01938	0.974495	0.549159	0.547775
				262.6	2.11998	2.11769	2.19638	2.08386	1.74003	1.77738	1.4733	1.48331	1.02002	0.975024	0.549132	0.548049
				262.8	2.12067	2.11791	2.19694	2.08494	1.74054	1.77784	1.47343	1.48364	1.02071	0.975313	0.549127	0.54767
				263	2.12143	2.11858	2.19677	2.08562	1.7412	1.77833	1.47376	1.48423	1.02114	0.975223	0.549673	0.547769
				263.2	2.12192	2.11947	2.19712	2.08569	1.74181	1.77867	1.47428	1.48457	1.02128	0.975298	0.549857	0.548931
				263.4	2.12199	2.12005	2.19721	2.08673	1.74216	1.77946	1.47449	1.48528	1.02141	0.975521	0.549829	0.549409
				263.6	2.12275	2.12027	2.19719	2.08726	1.74257	1.77983	1.47508	1.48585	1.02191	0.975726	0.550191	0.55003
				263.8	2.12244	2.11985	2.19797	2.08812	1.74284	1.7798	1.47522	1.48684	1.02235	0.97592	0.550176	0.550344
				264	2.12272	2.11981	2.19744	2.08805	1.7434	1.77943	1.47527	1.48811	1.02225	0.976263	0.550086	0.550763
				264.2	2.1225	2.12026	2.19679	2.08768	1.74312	1.77945	1.47512	1.48855	1.02209	0.977123	0.550515	0.550893
				264.4	2.12233	2.11983	2.19729	2.08795	1.74288	1.7789	1.47609	1.48815	1.02238	0.977146	0.550349	0.551051
				264.6	2.12173	2.11913	2.19757	2.08794	1.74295	1.77962	1.47634	1.48817	1.02235	0.977858	0.551147	0.551401
				264.8	2.1225	2.11864	2.19739	2.08751	1.74342	1.78036	1.47686	1.48753	1.02256	0.978229	0.551482	0.550988
				265	2.12305	2.11883	2.19716	2.08724	1.743	1.781	1.47687	1.48747	1.02255	0.978963	0.551657	0.551073
				265.2	2.12386	2.11829	2.19777	2.08625	1.7425	1.78076	1.47684	1.48741	1.02251	0.9797	0.551828	0.551332
				265.4	2.12407	2.11836	2.19796	2.08628	1.74298	1.78122	1.47708	1.48781	1.02289	0.980329	0.551844	0.551473
				265.6	2.12463	2.11786	2.19814	2.08698	1.74328	1.78199	1.4769	1.48743	1.02297	0.980664	0.552794	0.551604
				265.8	2.12461	2.11833	2.19801	2.08667	1.74311	1.78309	1.47782	1.48775	1.02286	0.981027	0.553762	0.551948
				266	2.12509	2.11855	2.19908	2.08786	1.74366	1.78351	1.47849	1.48776	1.02276	0.981292	0.554432	0.551532
				266.2	2.12576	2.11874	2.19877	2.08828	1.7442	1.78402	1.47908	1.4879	1.02358	0.981235	0.554457	0.55173
				266.4	2.12593	2.119	2.19889	2.08881	1.74502	1.78445	1.4795	1.48769	1.02437	0.980594	0.55447	0.55129
				266.6	2.12603	2.11891	2.19993	2.08915	1.74541	1.7845	1.47978	1.48757	1.02539	0.980653	0.554408	0.551031
				266.8	2.12641	2.11926	2.20015	2.08936	1.74627	1.78418	1.4802	1.48822	1.0256	0.980258	0.555031	0.551039
				267	2.12719	2.11995	2.19981	2.08921	1.74707	1.78417	1.48084	1.48849	1.0256	0.979899	0.554598	0.551965
				267.2	2.12732	2.12016	2.20049	2.08881	1.74772	1.78419	1.48139	1.48908	1.02616	0.979458	0.554375	0.552324
				267.4	2.12744	2.12035	2.20052	2.08957	1.74804	1.78364	1.48184	1.49015	1.02671	0.979188	0.554426	0.552381
				267.6	2.12772	2.12005	2.20026	2.08919	1.74819	1.78286	1.48188	1.49092	1.02654	0.978659	0.554365	0.55213
				267.8	2.12706	2.11967	2.201	2.08943	1.74899	1.78253	1.48176	1.4919	1.02692	0.978366	0.55383	0.551727
				268	2.12736	2.12036	2.20058	2.08845	1.74943	1.78221	1.48185	1.4928	1.02695	0.979148	0.553419	0.551881
				268.2	2.12684	2.12031	2.20106	2.08778	1.74961	1.78201	1.48195	1.49282	1.02671	0.979145	0.553497	0.55197
				268.4	2.12731	2.12023	2.2022	2.0868	1.74973	1.78151	1.48219	1.49312	1.0274	0.979111	0.553508	0.552533
				268.6	2.12828	2.1202	2.20285	2.08623	1.75022	1.78194	1.48173	1.49342	1.02761	0.97961	0.553546	0.553203
				268.8	2.1294	2.12059	2.20281	2.0859	1.7505	1.78159	1.48183	1.49387	1.02765	0.979962	0.553353	0.552615
				269	2.13001	2.1207	2.20328	2.08569	1.75058	1.78196	1.48193	1.49397	1.02813	0.980185	0.553653	0.552784
				269.2	2.13036	2.12058	2.20359	2.08609	1.75049	1.78229	1.48172	1.49411	1.02834	0.981224	0.554285	0.552324
				269.4	2.1303	2.12087	2.20399	2.08676	1.75071	1.78254	1.4817	1.49408	1.0287	0.981868	0.554445	0.552725
				269.6	2.13024	2.12094	2.20378	2.08758	1.75071	1.78311	1.48218	1.49346	1.02881	0.982765	0.555264	0.55288
				269.8	2.12998	2.12113	2.20393	2.08701	1.75088	1.7837	1.48285	1.49368	1.0289	0.98312	0.556023	0.553385
				270	2.13066	2.1217	2.20462	2.08846	1.7515	1.78393	1.48264	1.49375	1.02971	0.983553	0.556535	0.553252
				270.2	2.13064	2.12185	2.2044	2.0885	1.75108	1.78431	1.48271	1.49377	1.0308	0.983993	0.55656	0.553918
				270.4	2.13027	2.12255	2.20486	2.08931	1.7512	1.7855	1.48287	1.49362	1.03106	0.983731	0.556324	0.554045
				270.6	2.12971	2.12221	2.20541	2.08978	1.75121	1.78581	1.48334	1.4944	1.03214	0.984361	0.556617	0.554103
				270.8	2.1305	2.12211	2.20479	2.09022	1.75108	1.78598	1.48351	1.49448	1.03232	0.984406	0.556758	0.554728
				271	2.13083	2.12225	2.20478	2.09053	1.75077	1.78619	1.48392	1.4944	1.03241	0.984203	0.556551	0.555153
				271.2	2.1308	2.12198	2.2046	2.09105	1.75085	1.78666	1.48476	1.49482	1.03302	0.984076	0.557063	0.555165
				271.4	2.13068	2.12206	2.20477	2.09167	1.75077	1.78626	1.48565	1.4951	1.03322	0.983837	0.557156	0.554976
				271.6	2.13071	2.12135	2.20469	2.09204	1.75076	1.78645	1.48601	1.49545	1.03257	0.983654	0.556829	0.554931
				271.8	2.13048	2.12148	2.20481	2.09263	1.75086	1.78675	1.48691	1.49582	1.03286	0.983147	0.556854	0.555367
				272	2.13068	2.12202	2.20529	2.0926	1.75037	1.78615	1.48709	1.4965	1.03267	0.983557	0.556776	0.556098
				272.2	2.1308	2.12189	2.2058	2.09254	1.75042	1.78591	1.48692	1.49644	1.03267	0.983029	0.556575	0.556586
				272.4	2.13151	2.12211	2.20606	2.09273	1.75051	1.78554	1.48692	1.49665	1.03302	0.983034	0.556489	0.557184
				272.6	2.13207	2.12265	2.2063	2.09247	1.75123	1.78546	1.48709	1.49716	1.03267	0.982521	0.556346	0.557396
				272.8	2.13283	2.12277	2.20656	2.0925	1.75091	1.78587	1.48795	1.4976	1.03261	0.98233	0.556859	0.557188
				273	2.13329	2.12276	2.20705	2.09281	1.75107	1.78588	1.48794	1.49702	1.03273	0.982542	0.557201	0.55768
				273.2	2.13361	2.12289	2.20739	2.09318	1.75185	1.78538	1.48829	1.49648	1.03239	0.982671	0.558154	0.557656
				273.4	2.13383	2.12262	2.20797	2.09336	1.75224	1.78548	1.48801	1.49613	1.03217	0.982814	0.558403	0.558479
				273.6	2.13341	2.12303	2.20831	2.09317	1.752	1.78612	1.48789	1.49589	1.03219	0.98322	0.559161	0.558192
				273.8	2.13339	2.12292	2.2092	2.09213	1.7527	1.78676	1.48837	1.49595	1.03266	0.98283	0.559856	0.557593
				274	2.13327	2.12399	2.20952	2.09259	1.75351	1.78746	1.48771	1.49585	1.03317	0.983155	0.559928	0.557496
				274.2	2.13381	2.1238	2.2102	2.09247	1.75372	1.78779	1.48775	1.49557	1.0341	0.983472	0.560134	0.557471
				274.4	2.13468	2.12421	2.21051	2.09283	1.75476	1.78876	1.48763	1.49555	1.0348	0.983889	0.559964	0.557212
				274.6	2.13532	2.12387	2.21067	2.09325	1.75535	1.78877	1.48747	1.49567	1.0346	0.98455	0.560544	0.556789
				274.8	2.13616	2.1243	2.21056	2.09364	1.75524	1.78888	1.4875	1.4948	1.03443	0.985346	0.560654	0.556569
				275	2.13598	2.12474	2.21084	2.09373	1.75614	1.78932	1.48821	1.49496	1.03414	0.985655	0.561223	0.556845
				275.2	2.13627	2.12475	2.21044	2.09428	1.7569	1.79002	1.48875	1.49489	1.03481	0.985816	0.561099	0.556862
				275.4	2.13597	2.1253	2.21136	2.09418	1.75694	1.78982	1.48887	1.49531	1.03479	0.986513	0.5612	0.556441
				275.6	2.13611	2.12567	2.21111	2.09458	1.75713	1.79001	1.48899	1.49659	1.03475	0.986565	0.56145	0.556652
				275.8	2.13552	2.12685	2.21101	2.0948	1.75706	1.7898	1.4889	1.49736	1.03536	0.986726	0.561696	0.557148
				276	2.13596	2.12772	2.21197	2.09538	1.75679	1.78926	1.48852	1.49832	1.036	0.987219	0.562425	0.557818
				276.2	2.13657	2.12824	2.21199	2.09548	1.75693	1.78969	1.48857	1.49868	1.03594	0.987321	0.562259	0.558297
				276.4	2.13709	2.12831	2.2129	2.09576	1.75666	1.78972	1.48883	1.50006	1.03641	0.987502	0.562458	0.559448
				276.6	2.13716	2.12853	2.21354	2.09517	1.75701	1.78965	1.48865	1.50115	1.03655	0.988008	0.562505	0.560002
				276.8	2.13751	2.12878	2.21426	2.09575	1.75637	1.7898	1.48957	1.50126	1.03688	0.988163	0.562312	0.560122
				277	2.13756	2.12833	2.21447	2.09622	1.7566	1.79013	1.49026	1.50059	1.03721	0.988996	0.561954	0.560876
				277.2	2.13767	2.12833	2.21425	2.09666	1.75677	1.79054	1.49116	1.50092	1.03697	0.988728	0.562619	0.561329
				277.4	2.13763	2.12815	2.21472	2.09689	1.75632	1.79125	1.49103	1.50104	1.0371	0.989077	0.562472	0.561324
				277.6	2.13723	2.12814	2.21523	2.09721	1.75573	1.79168	1.4917	1.50106	1.03745	0.989194	0.562951	0.561142
				277.8	2.13723	2.12761	2.21552	2.09669	1.75655	1.79204	1.49209	1.50072	1.03769	0.988409	0.563347	0.560999
				278	2.13743	2.12795	2.21525	2.09784	1.75705	1.79234	1.49219	1.50036	1.03761	0.988422	0.563142	0.561241
				278.2	2.1383	2.12773	2.21474	2.09792	1.7572	1.79261	1.49229	1.50058	1.03822	0.988542	0.563682	0.561647
[truncated: 4,608 more rows]

## Sheet: EFR3A-TTC7B mut (Fig 3)
Data corresponds to Figure 3 and supplementry figure 6																									Data corresponds to Figure 3G and supplementary Figure 5
[truncated: 6,001 more rows]
[truncated: 5 more columns]

[truncated: 16 more sheets: EFR3A-TTC7B max resp (Fig 3), EFR3A-FAM126A mut (Fig 4), EFR3A-FAM126A max resp (Fig 4), PI4KA HDX Changes (Fig. 2), TTC7B-FAM126A HDX (Fig. 2), MBP-EFR3A HDX Changes (Fig. 2), BRET data (Fig 5), PI4KA EFR3A Stats Table, TTC7B HDX Raw Data, Fam126A HDX Raw Data, PI4KA HDX Raw Data, Trimer TTC7B HDX Raw Data, Trimer Fam126A HDX Raw Data, MBP-EFR3A HDX Raw Data, Gels (Cropped), Gels (Full)]
